# Supplementary material for: Pathogenicity Analysis and Molecular Characterization of Three Avr Genes in Magnaporthe oryzae Population from Central Jilin Province
Source: Microorganisms. 2026 Apr 30;14(5):1017. doi: 10.3390/microorganisms14051017 (PMC13209718; doi:10.3390/microorganisms14051017)
Supplement: Supplementary file 1 [file microorganisms-14-01017-s001.zip › Table S1-S5.xlsx]

## Sheet: Table S1
Table S1. MLs with different resistance genes.
Code	Monogenic line	Resistance gene	Donor
K1	IRBLa-A	Pia	Aichi Asahi
K2	IRBLi-F5	Pii	Fujisaki5
K3	IRBLks-F5	Piks	Fujisaki5
K4	IRBLk-Ka	Pik	Kanto51
K5	IRBLkp-K60	Pikp	K60
K6	IRBLkh-K3	Pikh	K3
K7	IRBLz-Fu	Piz	Fukunishiki
K8	IRBLz5-CA	Piz5	C101A51
K9	IRBLzt-T	Pizt	Toride 1
K10	IRBLta-K1	Pita	K1
K11	IRBLb-B	Pib	BL1
K12	IRBLt-K59	Pit	K59
K13	IRBLsh-B	Pish	BL1
K14	IRBL1-CL	Pi1	C101LAC
K15	IRBL3-CP4	Pi3	C104PKT
K16	IRBL5-M	Pi5	Moroberekan(RIL249)
K17	IRBL7-M	Pi7	Moroberekan(RIL29)
K18	IRBL9-W	Pi9	WHD-IS-75-1-127
K19	IRBL12-M	Pi12	Moroberekan(RIL10)
K20	IRBL19-M	Pi19	Aichi Asahi
K21	IRBLkm-Ts	Pikm	Tsuyuake
K22	IRBL20-IR24	Pi20	ARL24
K23	IRBLta2-Pi	Pita2	Pi No.4
K24	IRBL11-Zh	Pi11	Zhaiyeqing 8

## Sheet: Table S2
Table S2. Primers used in this study.
Primers Name	Sequence (5'-3')
Avr-Pizt-F	TCGCTGACATCAAATCCA
Avr-Pizt-R	CTAAGTCGCAAGCCTCGT
Avr-Pita2-F	TTGGCACCTTTTCATACCCAGTTT
Avr-Pita2-R	CAACTTACTTGTGAATCCCATCCC
Avr-Pi9-F	CAGGATTCCAGCTATTCGACAAC
Avr-Pi9-R	GCAATTATGCGATAATGCGAGTG
Mopto2-F	ACGACCCGTCTTTACTTATTTGG
Mopto2-R	AAGTAGCGTTGGTTTTGTTGGAT

## Sheet: Table S3
Table S3. Reaction patterns of 294 isolates.
Isolate codes	24 Monogenic lines b																								The pathogenic frequency (%)	Pathogenic frequency
	K1	K2	K3	K4	K5	K6	K7	K8	K9	K10	K11	K12	K13	K14	K15	K16	K17	K18	K19	K20	K21	K22	K23	K24
CC1	R	R	S	S	R	S	S	R	R	S	S	R	S	R	S	S	S	R	R	S	S	R	S	S	58.3333	EHP
CC2	R	R	R	R	R	S	R	S	S	R	R	S	S	R	R	S	R	S	R	R	R	R	S	S	37.5	MP
CC3	R	S	R	R	R	S	S	R	S	S	S	R	S	S	R	R	R	R	R	S	R	S	S	S	50	HP
CC4	R	R	R	R	R	R	R	R	S	R	R	R	S	S	R	R	R	R	S	R	S	R	R	S	25	MP
CC5	R	S	R	S	R	R	R	S	S	S	S	R	S	R	S	R	R	R	R	R	R	R	S	S	41.6667	MP
CC6	R	S	R	R	S	R	S	R	S	S	S	R	S	S	S	S	R	S	S	R	S	S	S	S	66.6667	HP
CC7	S	S	S	R	R	R	R	R	R	R	R	R	R	S	R	R	R	R	S	R	R	R	S	S	29.1667	MP
CC8	S	S	R	S	S	R	S	S	S	R	S	S	S	S	S	R	S	S	S	S	S	S	S	S	83.3333	EHP
CC9	S	R	S	S	R	R	S	R	R	S	S	R	R	S	R	R	R	R	R	R	S	S	S	R	41.6667	MP
CC10	S	S	S	S	S	S	S	S	S	S	S	R	S	S	R	S	S	S	S	S	S	S	S	S	91.6667	EHP
CC11	R	S	R	R	R	R	R	S	R	S	S	S	S	S	S	R	S	R	R	R	R	R	R	R	37.5	MP
CC12	R	S	S	S	R	R	S	S	R	S	S	R	S	S	R	R	R	S	S	S	S	S	S	S	66.6667	HP
CC13	S	S	S	S	S	R	S	S	S	S	S	R	S	S	R	S	S	S	S	S	S	S	R	S	83.3333	EHP
CC14	S	S	S	S	S	S	S	S	S	S	S	R	S	S	S	S	S	S	S	S	S	S	S	S	95.8333	EHP
CC15	R	R	R	R	R	R	R	R	R	R	S	R	S	R	R	R	R	R	R	S	S	S	S	S	29.1667	MP
CC16	R	R	R	S	R	S	R	R	R	R	S	R	S	S	R	R	R	R	R	R	R	S	R	S	29.1667	MP
CC17	R	R	R	R	S	R	R	R	R	R	R	S	S	R	R	R	S	R	R	R	R	R	R	S	20.8333	MP
CC18	R	S	R	R	R	R	R	R	S	R	R	R	S	S	S	R	R	R	R	R	R	S	R	S	29.1667	MP
CC19	S	S	S	S	S	R	S	R	S	S	S	R	S	S	S	S	S	S	S	S	S	S	S	S	87.5	EHP
CC20	S	R	S	S	S	S	S	S	S	S	S	R	S	S	S	R	S	S	S	S	R	S	S	S	83.3333	EHP
CC21	R	S	R	S	R	S	R	R	R	R	R	R	S	R	R	S	R	R	S	R	R	S	S	S	37.5	MP
CC22	S	R	R	R	R	S	S	S	R	R	R	S	R	S	R	R	S	R	R	R	S	S	R	R	37.5	MP
CC23	R	R	R	R	R	R	S	R	S	S	S	S	S	S	R	S	R	R	R	R	S	R	S	R	41.6667	MP
CC24	S	S	S	S	S	S	S	S	S	S	S	R	S	S	S	R	S	S	S	S	S	S	S	S	91.6667	EHP
CC25	S	S	S	R	S	R	R	R	R	R	S	S	S	S	S	R	R	S	S	S	R	S	S	S	62.5	HP
CC26	R	R	S	R	R	S	R	R	S	R	S	R	R	R	S	R	R	R	R	R	S	R	S	S	33.3333	MP
CC27	R	S	R	S	R	R	R	S	R	R	S	R	S	S	R	R	R	R	S	S	R	S	S	S	45.8333	MP
CC28	S	S	R	R	R	R	R	S	S	S	S	R	S	S	R	S	S	S	S	R	S	S	S	S	66.6667	HP
CC30	R	R	R	R	R	S	R	R	R	S	R	S	R	S	S	R	R	S	R	R	R	R	R	R	25	MP
CC31	S	R	R	S	R	S	S	S	S	S	R	R	S	S	R	R	R	S	R	S	S	R	S	S	58.3333	HP
CC32	S	S	R	S	R	R	S	R	R	S	S	R	S	S	S	R	R	R	R	S	S	S	R	S	54.1667	HP
CC33	S	S	R	S	S	S	S	S	S	S	S	R	S	S	S	R	R	S	R	S	R	R	S	S	70.8333	EHP
CC34	S	S	S	S	S	S	S	R	S	R	S	S	S	S	S	S	S	S	S	S	S	S	R	S	87.5	EHP
CC35	R	S	R	R	R	R	S	R	R	R	R	R	R	R	S	R	R	R	R	R	R	R	R	R	12.5	LP
CC36	R	R	R	R	S	R	R	R	R	R	S	R	S	S	R	R	R	R	R	R	S	R	R	R	20.8333	MP
CC37	S	S	S	R	S	S	S	S	R	S	S	R	S	S	R	S	S	S	R	S	S	R	R	S	70.8333	EHP
CC38	R	R	S	R	S	S	R	S	S	R	S	R	S	R	R	S	S	R	S	R	R	R	R	S	45.8333	MP
CC39	S	R	R	R	R	S	S	S	S	S	S	S	S	S	R	S	R	S	R	S	S	S	S	S	70.8333	EHP
CC40	S	S	S	S	S	S	S	S	S	S	S	R	S	S	S	S	S	S	S	S	S	S	S	S	95.8333	EHP
CC41	R	S	R	R	S	R	R	R	S	S	S	R	S	R	R	S	R	S	S	S	R	S	R	S	50	HP
CC42	S	R	S	S	R	S	S	S	S	R	S	S	S	S	S	R	R	S	S	R	R	S	R	S	66.6667	HP
CC43	R	R	R	R	R	S	R	R	R	R	S	R	S	R	R	R	R	R	R	R	S	S	R	S	25	MP
CC44	S	S	S	S	S	S	R	S	S	S	S	R	S	R	R	S	S	S	S	R	R	S	S	S	75	EHP
CC45	R	R	R	R	S	R	S	R	R	R	S	R	S	S	R	R	R	R	S	R	S	R	R	S	33.3333	MP
CC46	R	R	S	R	S	R	S	S	S	S	R	R	S	S	S	S	S	S	S	S	S	S	S	S	75	EHP
CC47	S	S	S	R	S	R	R	R	R	S	S	R	S	S	R	R	S	R	S	S	S	S	S	R	58.3333	HP
CC49	R	R	S	S	S	S	S	S	R	S	S	R	S	S	R	S	R	S	S	S	S	S	S	S	75	EHP
CC50	S	R	S	S	S	R	S	S	S	S	R	S	S	S	R	S	S	S	S	S	S	S	S	S	83.3333	EHP
CC51	S	S	S	S	S	R	S	R	S	S	S	R	S	R	S	S	S	S	S	R	S	R	R	S	70.8333	EHP
CC52	R	R	R	R	R	R	R	R	R	R	R	R	S	S	S	R	R	R	R	S	R	R	R	R	16.6667	LP
CC53	R	S	R	S	R	S	S	S	S	S	S	S	S	S	R	S	R	S	S	S	S	S	S	S	79.1667	EHP
CC54	S	S	S	R	S	S	S	S	S	S	R	S	S	S	S	S	R	S	S	S	S	R	R	S	79.1667	EHP
CC55	S	R	S	S	S	R	S	S	S	S	R	S	S	R	S	R	R	R	R	R	R	R	R	S	50	HP
CC56	S	S	S	R	S	R	R	S	S	S	S	R	S	S	R	R	R	S	S	S	S	R	R	S	62.5	HP
CC57	S	S	S	S	S	S	S	S	S	S	S	S	R	S	S	S	R	S	S	S	S	S	S	S	91.6667	EHP
CC58	R	S	S	S	S	S	S	S	S	S	S	R	S	S	S	R	R	S	S	S	S	S	S	S	83.3333	EHP
CC59	R	R	R	R	R	R	R	R	R	S	S	R	S	R	R	R	R	R	S	R	R	S	R	S	25	MP
CC60	S	S	S	S	R	S	R	R	S	R	S	R	S	S	S	S	S	S	R	S	S	R	S	R	66.6667	HP
CC61	S	S	S	R	R	R	R	S	R	S	R	R	R	R	R	S	R	R	R	R	R	S	R	S	33.3333	MP
CC62	S	S	S	S	S	R	S	S	S	S	S	R	S	S	R	R	S	S	S	S	S	S	S	S	83.3333	EHP
CC63	R	S	R	R	S	R	S	R	R	R	S	R	S	S	R	R	R	S	S	S	S	R	S	R	45.8333	MP
CC64	S	S	S	S	S	R	S	S	S	R	R	R	S	S	S	R	R	S	S	R	R	R	R	S	58.3333	HP
CC65	S	S	S	R	S	S	S	S	S	S	S	R	S	S	R	R	R	S	S	S	S	S	S	S	79.1667	EHP
CC66	R	R	S	R	R	R	R	S	R	S	S	R	S	R	R	S	R	S	R	S	S	S	R	S	45.8333	MP
CC67	S	S	S	R	S	S	S	S	S	S	S	S	S	S	R	R	S	S	S	S	S	S	S	S	87.5	EHP
CC68	S	S	S	R	S	S	R	R	R	S	S	S	R	S	S	R	R	S	S	S	R	S	S	R	62.5	HP
CC69	R	S	R	R	R	R	R	R	R	R	S	R	R	S	R	R	R	S	S	R	R	S	R	S	29.1667	MP
CC70	R	S	S	R	S	S	R	S	S	S	S	R	S	S	S	R	R	S	S	S	S	S	S	S	75	EHP
CC71	S	S	S	S	S	R	R	R	S	S	S	R	S	R	R	R	R	S	S	R	R	R	S	S	54.1667	HP
CC72	R	S	S	R	S	S	S	S	S	S	S	R	S	S	S	S	S	S	R	S	S	S	S	S	83.3333	EHP
CC73	R	S	S	R	S	S	S	S	R	R	S	R	S	R	R	R	S	R	R	R	S	S	S	R	50	HP
JL1	S	S	S	S	S	S	S	S	S	S	S	S	S	S	S	S	S	S	S	S	S	S	S	R	95.8333	EHP
JL2	R	S	S	S	S	S	S	S	S	S	S	S	S	S	S	S	S	S	S	S	S	S	S	S	95.8333	EHP
JL3	S	S	S	S	S	S	S	S	S	S	S	S	S	S	S	S	S	S	S	S	S	S	S	S	100	EHP
JL4	R	S	S	S	S	S	S	R	R	R	S	R	S	R	S	S	S	S	S	S	R	S	S	S	70.8333	EHP
JL8	S	R	S	S	S	R	R	R	S	S	S	R	R	R	R	S	R	R	S	R	R	R	S	S	45.8333	MP
JL9	R	S	S	S	S	S	S	R	S	S	S	R	S	S	S	S	R	S	S	S	S	S	S	S	83.3333	EHP
JL11	S	R	R	S	R	R	R	R	S	S	S	R	S	R	R	S	R	S	S	S	R	S	R	S	50	HP
JL12	R	S	R	R	R	R	R	R	R	R	S	R	S	R	R	S	R	S	S	R	R	S	S	S	37.5	MP
JL13	S	R	S	S	S	R	R	R	R	S	S	R	S	S	S	R	R	R	R	R	S	S	S	S	54.1667	HP
JL14	R	R	S	R	S	R	S	S	S	R	S	S	R	S	R	S	S	S	S	S	S	S	S	S	70.8333	EHP
JL15	S	S	S	S	S	S	S	R	S	R	S	R	S	S	S	S	R	S	S	S	S	S	R	S	79.1667	EHP
JL16	R	R	R	R	S	R	S	R	R	R	S	R	R	S	R	R	S	R	S	S	S	R	R	S	37.5	MP
JL17	S	R	S	S	S	S	R	R	R	S	R	R	S	S	S	R	R	R	S	R	S	S	R	S	54.1667	HP
JL18	S	S	S	S	S	S	S	S	S	R	S	R	S	S	R	R	S	S	S	S	R	S	S	S	79.1667	EHP
JL20	R	S	S	S	S	S	S	R	R	S	S	S	S	R	R	S	R	S	S	R	S	R	S	S	66.6667	HP
JL22	S	R	S	S	R	R	S	R	R	S	R	R	R	R	R	R	R	S	S	R	R	S	R	R	33.3333	MP
JL23	S	S	R	R	S	S	S	R	S	S	S	S	S	S	R	S	S	R	S	S	S	S	S	S	79.1667	EHP
JL25	R	R	R	R	S	R	R	R	R	R	R	R	S	S	R	R	R	R	R	S	R	S	R	R	20.8333	MP
JL26	R	S	S	S	S	S	S	R	S	R	S	R	S	S	S	R	S	R	R	S	S	R	S	S	66.6667	HP
JL27	R	R	S	R	R	R	S	R	R	S	R	R	R	R	R	R	R	S	R	R	S	S	R	R	25	MP
JL28	R	R	S	S	S	S	S	S	S	R	S	S	S	S	S	S	R	S	R	R	S	R	R	S	66.6667	HP
JL29	R	R	R	R	R	R	R	R	R	S	R	R	S	R	R	R	R	R	R	R	R	R	R	S	12.5	LP
JL30	S	R	S	R	S	R	R	R	R	S	R	R	S	S	R	R	R	R	R	R	R	R	R	R	25	MP
JL32	S	S	S	S	R	R	R	S	S	R	S	R	R	R	S	S	S	S	S	S	R	S	S	S	66.6667	HP
JL33	R	R	S	S	S	S	R	S	S	R	S	S	S	S	S	S	R	S	S	S	S	S	S	S	79.1667	EHP
JL34	R	R	S	R	S	R	R	R	R	R	S	R	S	R	R	R	R	R	R	S	R	R	S	S	29.1667	MP
JL35	R	R	R	S	R	S	R	R	S	S	S	S	S	S	R	R	S	S	S	S	R	R	S	S	58.3333	HP
JL36	R	R	R	R	S	S	R	R	S	S	R	R	S	R	R	S	R	R	R	S	S	S	R	S	41.6667	MP
JL37	R	S	S	S	S	S	S	R	R	S	S	R	R	S	S	S	S	S	S	R	R	S	S	S	70.8333	EHP
JL38	R	R	R	S	R	S	R	R	S	S	R	R	R	S	R	R	R	R	S	R	R	R	S	R	29.1667	MP
JL40	S	S	S	S	S	S	S	S	S	S	S	R	S	S	R	S	R	S	S	S	R	S	S	S	83.3333	EHP
JL41	S	S	S	S	S	S	S	R	S	R	S	R	S	S	S	S	R	S	S	S	S	S	R	S	79.1667	EHP
JL42	S	S	R	S	S	S	S	S	S	S	S	R	S	S	R	S	R	R	S	S	S	R	S	S	75	EHP
JL43	R	S	R	R	S	R	R	R	S	S	S	R	R	R	S	S	S	R	R	S	R	S	S	S	50	HP
JL44	R	R	S	R	S	S	S	R	S	R	S	S	S	S	R	S	S	S	R	S	S	S	R	S	66.6667	HP
JL45	R	R	S	S	S	S	S	R	S	S	S	R	S	R	R	S	S	S	S	S	S	S	R	S	70.8333	EHP
JL46	R	R	S	S	R	S	R	S	R	R	S	R	S	R	R	S	R	S	R	R	S	S	S	S	50	HP
JL47	S	R	S	S	S	R	R	R	R	S	S	R	R	R	S	S	R	R	S	S	S	R	S	S	54.1667	HP
JL48	R	R	S	S	S	S	R	S	S	R	S	R	S	S	S	S	S	S	S	S	S	S	R	S	75	EHP
JL49	S	S	S	S	S	S	R	R	R	R	S	R	R	S	S	R	S	S	R	S	S	S	S	R	62.5	HP
JL50	S	R	R	S	S	R	R	R	R	S	R	R	S	R	R	R	R	R	R	S	R	R	R	S	29.1667	MP
JL51	R	R	R	R	R	R	S	R	R	S	S	S	S	S	R	R	S	R	S	R	R	R	R	S	37.5	MP
JL52	S	R	S	S	S	R	R	S	S	R	R	S	R	S	R	S	S	S	S	S	S	S	S	R	66.6667	HP
JL53	R	R	R	S	R	R	R	R	R	S	R	R	S	R	R	R	R	S	S	R	R	S	R	S	29.1667	MP
JL54	R	S	S	S	S	S	S	S	S	R	S	R	S	S	S	S	S	S	S	S	S	S	S	S	87.5	EHP
JL55	R	R	R	R	S	R	S	R	R	R	R	S	R	S	R	R	R	S	S	R	R	R	R	R	25	MP
JL56	R	S	S	S	S	S	S	S	S	R	S	S	S	S	R	R	R	R	S	S	R	R	S	S	66.6667	HP
JL57	R	R	S	R	S	R	R	S	R	R	S	R	S	S	R	S	R	R	S	S	R	R	S	S	45.8333	MP
JL58	S	S	S	S	S	S	R	R	S	S	R	S	S	S	R	S	S	S	S	S	S	R	S	S	79.1667	EHP
JL59	R	R	S	S	S	S	R	S	S	S	R	S	S	S	S	S	R	S	S	S	S	S	S	S	79.1667	EHP
JL60	R	R	S	R	R	R	R	R	R	R	R	R	S	R	S	R	S	R	S	R	R	R	R	S	25	MP
JL61	R	R	S	R	R	R	R	R	R	R	R	R	S	R	R	R	R	R	S	S	R	R	R	R	16.6667	LP
JL62	R	R	R	S	S	R	R	R	R	R	S	R	S	S	R	R	S	S	R	S	R	R	R	R	33.3333	MP
JL63	R	R	R	S	R	S	S	S	S	S	S	R	S	S	R	S	S	S	S	S	R	S	S	S	70.8333	EHP
JL64	R	S	S	R	S	S	R	S	S	S	S	R	S	S	R	S	R	S	S	S	S	R	S	S	70.8333	EHP
JL65	R	R	S	S	S	S	R	R	R	R	R	S	S	S	R	S	R	S	S	S	S	S	R	S	58.3333	HP
JL66	R	R	S	R	S	S	R	R	S	R	S	S	S	S	R	R	R	R	S	S	S	S	S	S	58.3333	HP
JL67	S	R	S	S	S	S	R	S	S	S	S	R	S	S	S	R	S	S	S	S	S	S	S	S	83.3333	EHP
JL68	R	S	R	R	S	S	R	R	S	R	S	R	S	S	S	R	S	S	S	S	S	S	S	S	66.6667	HP
JL69	R	S	S	S	S	S	S	R	S	R	S	R	S	S	R	S	R	R	S	S	S	S	S	S	70.8333	EHP
JL70	S	S	S	S	S	S	R	S	S	S	S	R	S	S	R	S	S	R	S	S	S	R	S	S	79.1667	EHP
JL71	R	R	S	S	S	S	S	S	S	R	S	S	S	R	R	S	R	S	S	S	S	S	S	S	75	EHP
JL72	R	R	R	R	R	R	R	R	R	R	R	R	R	R	R	R	S	R	S	S	S	R	S	S	25	MP
JL73	R	R	S	S	S	R	S	R	S	S	S	S	S	R	R	S	S	S	S	S	S	S	S	S	75	EHP
LY1	R	R	R	S	R	R	S	R	S	R	R	R	R	R	R	S	S	R	S	S	R	R	S	S	37.5	MP
LY2	S	R	R	S	R	S	S	S	R	S	R	R	S	S	R	S	R	R	R	R	R	S	S	S	50	HP
LY3	R	R	R	R	R	R	S	S	S	S	R	R	R	S	R	R	R	R	R	R	R	S	S	R	29.1667	MP
LY4	R	S	S	S	R	S	S	S	S	S	S	S	S	S	R	S	R	S	S	S	S	R	R	S	75	EHP
LY5	S	S	R	S	S	R	S	S	S	R	S	S	S	S	S	S	S	S	S	S	S	R	S	S	83.3333	EHP
LY6	R	S	R	S	S	R	S	S	R	R	S	S	R	S	S	R	S	S	S	S	R	S	R	S	62.5	HP
LY7	S	R	S	R	R	R	S	S	S	S	S	S	S	S	S	R	R	S	S	S	R	S	S	S	70.8333	EHP
LY8	S	R	R	S	S	S	S	S	S	S	S	S	S	S	R	R	S	S	S	S	R	S	S	S	79.1667	EHP
LY9	R	R	R	R	R	R	S	R	R	R	R	R	S	R	R	S	R	S	S	R	R	R	R	S	25	MP
LY10	S	S	S	R	R	S	R	S	R	S	S	R	S	R	S	R	S	S	S	S	S	R	S	S	66.6667	HP
LY11	S	R	R	R	R	R	S	R	R	S	S	R	S	S	R	S	R	S	S	S	R	S	R	S	50	HP
LY12	S	S	S	S	S	S	S	S	S	S	S	S	S	R	S	S	S	S	S	S	R	S	S	S	91.6667	EHP
LY13	S	S	S	R	S	R	R	R	S	S	R	R	S	S	S	S	S	S	S	R	R	S	S	S	66.6667	HP
LY14	R	R	R	R	R	R	R	R	R	R	R	R	S	R	S	S	R	S	R	R	R	R	S	S	25	MP
LY15	S	R	R	R	R	R	R	R	R	R	R	R	S	R	R	S	R	R	S	R	R	R	R	R	16.6667	LP
LY16	S	R	R	R	R	R	S	R	R	S	R	S	R	R	R	S	S	S	S	R	R	R	S	R	37.5	MP
LY17	S	S	R	S	R	R	S	S	S	R	S	S	S	R	S	S	R	S	S	S	R	R	R	R	58.3333	HP
LY18	S	R	S	R	R	R	R	R	R	S	R	R	S	R	R	R	S	R	R	R	R	R	R	S	25	MP
LY19	S	R	S	R	S	S	S	R	R	S	R	R	R	R	S	S	R	S	S	S	S	S	S	S	62.5	HP
LY20	S	R	S	S	S	R	R	S	S	S	S	R	S	S	S	S	R	S	R	S	S	S	S	S	75	EHP
LY21	S	S	S	S	S	R	S	S	S	S	S	S	S	R	S	S	R	S	S	S	R	S	S	S	83.3333	EHP
LY22	S	S	S	R	S	R	S	S	S	S	R	R	S	S	S	R	R	S	R	S	S	S	S	S	70.8333	EHP
LY23	R	S	R	R	R	R	R	S	S	S	S	S	S	R	S	S	S	S	S	R	R	R	R	S	54.1667	HP
LY24	R	R	R	R	R	S	S	R	S	S	R	R	R	R	S	S	R	S	R	S	S	S	S	R	45.8333	MP
LY25	R	R	R	R	S	S	S	R	S	S	R	R	S	S	R	S	S	S	S	S	R	R	S	R	54.1667	HP
LY26	R	R	R	R	R	R	R	S	S	S	S	R	S	S	R	S	R	R	R	R	R	S	R	R	33.3333	MP
LY27	R	R	R	S	R	R	R	R	R	S	R	R	R	R	R	R	R	R	R	R	R	R	R	R	8.33333	LP
LY28	S	S	S	S	S	S	S	S	R	R	S	S	S	S	S	S	R	S	S	R	R	R	S	S	75	EHP
LY29	S	R	S	R	R	R	R	R	S	R	S	R	R	R	R	R	R	R	S	R	R	R	R	S	25	MP
LY30	R	R	R	R	R	R	R	R	R	R	R	S	R	R	S	R	R	R	R	R	R	R	R	S	12.5	LP
LY31	S	R	R	R	R	R	S	S	R	S	R	R	S	S	R	S	R	R	R	R	R	R	R	R	29.1667	MP
LY32	S	S	R	S	R	R	S	S	R	S	R	R	S	R	S	S	R	S	S	S	S	R	S	R	58.3333	HP
LY33	R	R	R	R	R	R	R	S	R	R	S	R	R	S	R	R	R	S	S	S	R	R	S	S	33.3333	MP
LY34	S	S	R	S	R	R	S	S	S	S	S	S	S	S	S	S	R	S	S	S	R	S	S	S	79.1667	EHP
LY35	S	S	S	R	S	S	S	S	S	S	S	R	S	S	S	S	S	R	R	S	R	S	S	S	79.1667	EHP
LY36	R	R	R	S	R	R	R	S	R	R	R	R	S	S	R	S	R	R	R	R	R	R	R	R	20.8333	MP
LY37	R	R	S	R	R	R	R	R	R	R	R	R	S	R	R	R	S	R	R	R	R	R	S	S	20.8333	MP
LY38	S	S	R	R	S	S	R	R	R	S	R	R	R	S	S	S	S	S	S	R	R	R	S	S	54.1667	HP
LY39	R	R	R	R	R	R	R	R	R	R	R	R	R	R	S	R	S	R	R	R	R	R	S	S	16.6667	LP
LY40	R	S	S	R	R	R	R	R	S	S	R	S	S	R	S	S	R	S	S	S	R	S	S	S	58.3333	HP
LY41	R	R	S	R	R	R	R	R	R	S	R	R	R	R	R	R	R	S	S	R	S	R	S	R	25	MP
LY42	R	S	R	R	R	R	S	R	R	S	S	S	S	R	S	S	R	S	R	R	R	R	S	R	41.6667	MP
LY43	R	S	S	R	S	R	S	S	S	R	S	S	S	S	S	S	R	S	R	S	R	R	S	S	66.6667	HP
LY44	R	R	R	R	R	R	R	R	R	S	S	R	S	S	R	R	R	S	R	R	R	R	R	R	20.8333	MP
LY45	S	S	R	S	S	R	S	S	S	R	S	S	S	R	S	S	S	S	S	R	R	R	S	S	70.8333	EHP
LY46	S	R	R	S	S	R	S	S	S	S	S	R	R	S	S	R	S	S	S	S	S	S	S	R	70.8333	EHP
LY47	R	S	S	S	R	R	R	S	R	S	S	R	S	R	S	S	S	S	S	S	R	R	S	S	62.5	HP
LY48	S	S	R	R	R	S	S	S	R	S	S	S	R	R	S	S	R	S	S	S	R	S	S	S	66.6667	HP
LY49	R	R	R	R	R	R	R	S	R	S	S	R	R	R	R	S	R	S	S	R	R	R	S	R	29.1667	MP
LY50	S	S	R	R	R	R	R	R	R	R	S	R	S	S	S	R	R	R	R	R	R	S	R	S	33.3333	MP
LY51	R	S	S	S	S	R	S	S	S	S	R	S	S	R	S	S	S	S	S	S	R	S	S	S	79.1667	EHP
LY52	R	R	S	S	R	S	S	S	S	S	S	R	S	S	R	S	R	S	S	R	S	R	S	S	66.6667	HP
LY53	S	S	R	R	R	R	S	R	R	R	S	S	S	R	S	S	S	S	S	S	S	S	S	S	66.6667	HP
LY54	S	R	R	R	R	R	S	R	S	R	S	R	S	R	R	S	R	R	R	R	R	R	R	R	25	MP
LY55	R	S	R	S	R	S	S	S	R	R	R	R	R	R	R	R	S	S	S	S	S	S	R	S	50	HP
LY56	R	S	S	S	S	S	R	R	S	S	R	S	R	R	S	R	S	S	R	S	S	R	S	R	58.3333	HP
LY57	R	R	S	R	R	S	R	S	R	S	S	S	S	R	R	S	R	S	S	S	S	R	S	S	58.3333	HP
LY58	S	S	R	S	R	S	S	R	R	S	S	S	S	R	S	R	R	S	S	S	R	R	S	R	58.3333	HP
LY59	R	R	R	R	S	S	S	S	R	S	S	R	S	S	S	S	R	S	S	S	R	R	S	S	62.5	HP
LY60	R	R	R	R	S	R	R	S	R	S	S	S	S	S	S	R	R	S	S	S	S	R	S	S	58.3333	HP
LY61	R	R	R	S	R	R	R	S	R	S	S	R	R	R	S	S	R	S	R	R	S	R	R	R	33.3333	MP
LY62	R	R	R	S	S	R	R	S	R	S	S	S	S	S	R	S	R	S	S	S	R	S	S	S	62.5	HP
LY63	S	S	R	R	R	R	R	S	S	S	S	S	R	R	S	S	R	S	S	S	R	S	S	S	62.5	HP
LY64	R	R	R	S	S	S	R	S	R	S	S	S	R	R	R	S	R	R	S	S	R	R	R	S	45.8333	MP
LY65	R	R	S	R	S	R	S	S	S	S	S	S	S	S	S	S	R	S	S	S	R	S	R	S	70.8333	EHP
LY66	S	R	R	R	R	R	R	R	R	R	R	S	S	R	S	S	R	R	R	S	R	R	R	R	25	MP
TH1	S	S	S	R	S	S	S	S	R	S	S	S	S	S	R	S	S	S	S	S	S	S	S	S	87.5	EHP
TH2	R	R	S	S	R	S	S	R	R	R	S	S	S	R	R	S	R	R	S	S	S	S	R	R	50	HP
TH3	S	S	R	R	R	S	S	S	S	S	S	S	R	S	R	S	S	R	R	S	S	R	S	R	62.5	HP
TH4	R	R	S	S	R	S	R	S	R	R	S	S	R	S	R	S	S	S	S	S	S	R	S	R	58.3333	HP
TH5	S	S	R	R	R	R	S	S	S	S	S	S	S	S	R	S	S	S	S	S	R	S	S	S	75	EHP
TH6	S	R	S	S	R	R	R	S	R	S	S	S	S	R	R	S	R	S	R	R	R	S	R	S	50	HP
TH7	S	S	S	R	R	R	R	R	S	S	S	R	R	R	S	S	R	S	S	S	R	R	S	S	54.1667	HP
TH8	S	S	S	S	R	S	R	S	S	S	S	S	S	S	S	S	S	S	S	R	S	S	S	S	87.5	EHP
TH9	S	R	S	S	S	S	S	S	S	S	S	S	S	R	R	R	S	R	S	R	S	R	R	S	66.6667	HP
TH10	R	S	S	S	S	S	S	S	S	S	S	S	S	S	S	S	R	S	S	S	R	S	S	S	87.5	EHP
TH11	R	S	R	S	S	S	S	R	S	R	S	S	R	R	S	S	R	S	S	R	S	S	S	S	66.6667	HP
TH12	S	R	R	R	R	R	R	S	R	S	S	R	S	R	R	R	S	R	R	R	R	R	R	S	29.1667	MP
TH13	S	S	S	S	S	S	R	S	R	S	S	S	R	R	R	S	S	S	R	S	R	R	S	S	66.6667	HP
TH14	R	R	R	R	S	R	R	R	R	R	R	R	R	R	R	S	R	R	S	R	R	R	R	R	12.5	LP
TH15	S	S	S	S	S	S	S	S	S	S	R	S	R	S	S	S	S	R	S	R	R	S	R	R	70.8333	EHP
TH16	S	S	S	S	S	R	R	R	S	S	S	S	S	S	S	S	R	S	S	S	S	S	S	S	83.3333	EHP
TH17	R	S	R	R	S	R	S	R	S	R	S	S	S	S	R	R	S	S	S	R	S	S	S	S	62.5	HP
TH18	S	S	S	S	S	S	R	S	R	S	R	S	S	S	R	S	R	S	S	S	S	S	R	S	75	EHP
TH19	R	S	S	S	S	S	S	S	S	S	S	S	R	R	R	R	R	S	S	R	S	S	S	S	70.8333	EHP
TH20	R	S	S	R	R	S	R	S	R	R	S	R	S	S	R	R	S	S	S	S	S	R	S	S	58.3333	HP
TH21	S	R	R	S	R	R	S	S	R	R	S	S	S	R	R	S	R	S	S	S	R	R	R	S	50	HP
TH22	R	S	R	S	S	S	S	S	S	S	S	S	R	S	R	S	S	S	S	S	S	S	S	S	83.3333	EHP
TH23	S	S	S	R	S	R	R	S	S	S	S	S	R	S	R	S	S	S	S	S	S	R	S	S	75	EHP
TH24	S	S	S	S	S	S	R	R	S	R	R	S	S	R	R	S	R	S	S	S	S	S	S	S	70.8333	EHP
TH25	S	R	R	S	R	R	S	R	R	S	S	R	R	R	R	S	S	S	S	R	S	R	R	R	41.6667	MP
TH26	S	R	R	R	S	R	R	R	R	S	R	S	R	R	R	S	R	R	R	R	R	R	R	R	20.8333	MP
TH27	S	R	R	S	R	R	S	S	S	S	S	S	S	R	R	S	S	S	S	S	R	S	S	S	70.8333	EHP
TH28	R	S	S	S	S	S	S	S	R	S	R	S	S	S	R	R	R	R	S	R	R	R	S	R	54.1667	HP
TH29	S	S	R	S	S	R	R	S	S	S	S	S	R	S	R	S	S	S	S	S	R	S	R	S	70.8333	EHP
TH30	S	R	R	R	S	R	S	R	R	R	R	R	R	R	R	R	S	R	R	R	R	R	R	R	16.6667	LP
TH31	S	R	R	R	S	S	S	S	S	S	R	R	S	S	R	S	S	R	S	S	S	S	R	R	62.5	HP
TH32	S	S	S	S	S	S	S	S	S	R	S	S	S	S	S	S	R	S	R	S	S	R	R	S	79.1667	EHP
TH33	R	R	S	R	S	R	R	S	R	R	R	R	S	R	R	S	R	R	R	R	R	R	S	R	25	MP
TH34	R	R	S	R	S	R	R	R	R	S	R	R	S	R	R	S	S	R	S	R	S	R	S	R	37.5	MP
TH35	R	S	R	S	S	S	S	S	R	S	R	S	R	S	R	S	R	S	R	R	S	S	S	R	58.3333	HP
TH36	R	S	R	R	R	S	R	S	R	R	R	S	S	R	R	S	R	S	S	S	S	S	S	S	54.1667	HP
TH37	S	S	S	R	R	R	R	S	R	R	S	R	S	S	R	R	R	R	S	S	R	S	S	S	50	HP
TH38	R	S	R	S	R	R	R	R	R	S	R	S	S	R	S	R	S	R	S	R	R	R	R	R	33.3333	MP
TH39	R	R	S	S	S	S	S	R	S	S	S	R	S	S	R	S	S	S	S	S	R	S	S	S	75	EHP
TH40	S	R	S	S	S	R	S	S	R	S	R	R	S	R	S	R	R	S	R	S	S	S	R	S	58.3333	HP
TH41	R	R	R	R	R	R	S	S	S	S	S	S	R	R	R	R	S	R	S	S	R	S	R	R	41.6667	MP
TH42	S	S	S	R	R	R	R	R	R	R	S	R	R	R	R	R	S	S	R	R	R	R	R	R	25	MP
TH43	S	S	S	R	R	R	S	S	R	S	R	S	S	S	R	S	S	S	R	S	S	S	R	S	66.6667	HP
TH44	S	R	R	S	S	R	R	R	R	S	R	R	S	R	R	S	R	S	R	R	R	S	R	R	33.3333	MP
TH45	S	R	R	R	R	R	R	R	S	S	R	R	R	R	R	R	R	S	R	R	R	R	R	R	16.6667	LP
TH46	S	S	R	S	S	S	R	R	R	S	R	R	S	S	R	R	S	S	R	S	S	S	S	R	58.3333	HP
TH47	S	R	R	R	R	R	R	S	S	S	S	R	R	R	R	R	R	R	S	S	S	S	R	R	37.5	MP
TH48	S	R	S	S	S	R	S	S	S	R	S	S	R	R	S	S	S	S	S	R	S	R	S	S	70.8333	EHP
TH49	R	R	R	R	R	R	R	R	S	R	S	S	R	S	R	S	S	S	R	S	R	R	S	R	37.5	MP
TH50	R	R	R	R	R	R	R	R	R	R	R	R	R	R	R	S	R	R	R	S	R	R	R	R	8.33333	LP
TH51	R	S	R	R	R	R	R	R	S	S	R	S	R	S	S	R	R	R	S	S	S	R	S	S	45.8333	MP
TH52	R	S	R	R	S	S	S	S	R	S	S	R	R	S	R	S	S	R	R	S	S	S	R	R	54.1667	HP
TH53	S	R	R	R	R	S	R	S	R	S	R	R	R	S	S	S	S	S	R	R	S	R	R	S	45.8333	MP
TH54	S	S	S	R	R	S	S	R	S	S	S	R	S	S	R	R	S	S	R	S	S	R	S	S	66.6667	HP
TH55	S	R	R	R	R	R	R	R	R	R	R	S	R	R	R	R	R	R	S	R	R	S	R	R	16.6667	LP
TH56	S	R	R	R	R	R	S	R	R	S	S	S	R	S	S	S	S	S	S	S	R	S	S	S	62.5	HP
TH57	S	S	R	S	R	R	S	R	S	S	R	R	S	S	S	S	R	S	R	S	R	R	S	S	58.3333	HP
TH58	S	S	S	R	S	R	R	S	R	S	S	S	R	R	R	S	R	S	S	R	R	R	R	R	45.8333	MP
TH59	S	S	R	S	S	S	S	R	S	S	S	R	S	S	R	R	R	S	S	S	S	S	R	R	66.6667	HP
TH60	R	R	R	R	R	R	S	S	S	R	R	R	S	R	R	S	S	S	S	R	S	R	S	S	45.8333	MP
TH61	S	S	R	R	S	R	R	R	R	S	R	R	S	S	S	S	R	S	S	S	R	R	S	R	50	HP
TH62	S	R	R	R	R	S	R	S	R	S	S	R	S	S	R	S	S	S	R	S	S	S	S	S	62.5	HP
TH63	S	S	S	S	S	S	S	R	S	S	S	S	S	R	R	S	S	S	S	S	R	S	R	S	79.1667	EHP
TH64	R	R	S	S	R	R	R	S	R	S	R	R	R	S	R	S	R	S	S	R	R	S	S	S	45.8333	MP
TH65	S	R	R	R	R	R	S	S	S	S	S	S	R	S	R	S	R	S	S	S	S	R	S	S	62.5	HP
TH66	S	R	R	R	R	R	R	R	R	S	R	S	R	S	R	R	S	R	S	S	R	S	R	R	33.3333	MP
TH67	R	R	S	R	R	S	S	R	R	S	R	R	S	R	R	R	S	R	R	S	R	S	R	R	33.3333	MP
TH68	R	S	S	S	S	R	S	S	S	S	R	R	S	S	S	R	R	S	S	R	S	S	R	R	62.5	HP
TH69	R	R	S	R	R	S	S	R	R	S	R	S	S	S	R	S	S	R	S	S	R	R	S	S	54.1667	HP
TH70	S	S	R	S	R	S	R	R	R	S	R	R	S	S	R	R	S	S	S	S	S	S	S	S	62.5	HP
TH71	R	S	R	R	R	R	S	S	R	S	R	R	R	R	R	R	R	R	R	S	S	R	R	R	25	MP
TH72	S	S	R	S	S	R	S	R	R	S	S	S	S	S	R	S	R	S	S	R	R	S	R	R	58.3333	HP
TH73	R	R	R	R	R	R	S	R	R	R	R	R	S	S	R	R	R	R	S	R	R	S	S	S	29.1667	MP
TH74	S	S	S	S	R	S	S	S	S	R	S	R	S	S	S	R	S	S	R	S	S	R	S	S	75	EHP
TH75	R	R	R	R	S	S	R	R	S	R	S	S	R	S	S	S	R	S	S	R	S	S	S	R	54.1667	HP
TH76	R	S	R	S	S	R	S	S	S	R	S	R	R	S	R	R	S	S	S	S	S	R	R	R	54.1667	HP
TH77	S	S	S	R	R	S	S	R	S	S	R	R	R	S	R	S	S	S	R	R	S	S	S	R	58.3333	HP
TH78	S	R	R	R	R	S	S	S	R	S	S	S	S	S	R	S	R	S	S	S	R	S	S	R	62.5	HP
TH79	S	R	S	S	S	R	S	S	R	S	R	S	R	R	R	S	S	S	R	R	S	R	R	R	50	HP
TH80	R	S	R	R	S	S	S	R	S	S	S	S	S	R	R	R	R	S	R	S	S	R	S	S	58.3333	HP
TH81	R	S	S	S	R	S	R	R	S	S	S	R	S	R	R	S	S	R	S	R	S	S	S	S	62.5	HP
TH82	S	S	S	R	R	R	S	S	R	R	S	S	S	R	R	S	R	S	S	R	R	S	S	S	58.3333	HP
TH83	R	R	S	R	R	R	S	R	S	S	R	S	R	S	R	R	S	R	S	S	S	S	S	S	54.1667	HP
TH84	R	R	R	S	R	R	S	S	R	S	S	R	R	S	R	S	S	S	S	S	R	R	S	S	54.1667	HP
TH85	S	S	S	R	R	S	S	R	R	S	S	R	S	S	R	S	S	S	R	S	R	R	S	S	62.5	HP
TH86	R	S	S	R	R	S	R	S	R	R	S	R	R	R	R	R	S	R	R	S	S	S	S	R	41.6667	MP
TH87	S	R	S	R	R	R	S	S	S	S	R	R	S	R	R	R	R	R	S	S	R	R	R	S	41.6667	MP
TH88	S	S	S	S	R	R	S	S	R	S	R	S	R	R	R	S	R	S	S	S	R	R	S	S	58.3333	HP
TH89	R	S	S	R	R	R	R	R	S	S	S	S	S	S	R	R	S	S	S	S	S	R	R	S	58.3333	HP
TH90	R	S	R	S	S	R	S	R	R	S	S	R	R	R	R	R	R	S	S	R	S	S	R	R	41.6667	MP
TH91	S	S	S	R	R	R	S	S	S	R	S	S	S	R	R	S	S	R	R	S	S	R	R	R	54.1667	HP
TH92	S	S	S	S	R	S	S	S	R	S	S	S	S	R	S	R	R	R	S	R	S	S	R	R	62.5	HP
TH93	S	S	S	S	S	R	S	R	S	R	S	S	S	S	R	R	S	R	S	S	S	S	R	S	70.8333	EHP
Reactions: R = Resistant and S = Susceptible. Lijiangxintuanheigu was susceptible to all of the tested isolates.

## Sheet: Table S4
Table S4. List of inferred Avrgenes in 294 isolates.
Isolate codes	Number of Avr genes	Avr genes in the isolate
CC1	10	Avr-Pia, Avr-Pii, Avr-Pikp, Avr-Piz5, Avr-Pizt, Avr-Pit, Avr-Pi1, Avr-Pi9, Avr-Pi12, Avr-Pi20
CC2	15	Avr-Pia, Avr-Pii, Avr-Piks, Avr-Pik, Avr-Pikp, Avr-Piz, Avr-Pita, Avr-Pib, Avr-Pi1, Avr-Pi3, Avr-Pi7, Avr-Pi12, Avr-Pi19, Avr-Pikm, Avr-Pi20
CC3	12	Avr-Pia, Avr-Piks, Avr-Pik, Avr-Pikp, Avr-Piz5, Avr-Pit, Avr-Pi3, Avr-Pi5, Avr-Pi7, Avr-Pi9, Avr-Pi12, Avr-Pikm
CC4	18	Avr-Pia, Avr-Pii, Avr-Piks, Avr-Pik, Avr-Pikp, Avr-Pikh, Avr-Piz, Avr-Piz5, Avr-Pita, Avr-Pib, Avr-Pit, Avr-Pi3, Avr-Pi5, Avr-Pi7, Avr-Pi9, Avr-Pi19, Avr-Pi20, Avr-Pita2
CC5	14	Avr-Pia, Avr-Piks, Avr-Pikp, Avr-Pikh, Avr-Piz, Avr-Pit, Avr-Pi1, Avr-Pi5, Avr-Pi7, Avr-Pi9, Avr-Pi12, Avr-Pi19, Avr-Pikm, Avr-Pi20
CC6	8	Avr-Pia, Avr-Piks, Avr-Pik, Avr-Pikh, Avr-Piz5, Avr-Pit, Avr-Pi7, Avr-Pi19
CC7	16	Avr-Pik, Avr-Pikp, Avr-Pikh, Avr-Piz, Avr-Pizt, Avr-Pita, Avr-Pib, Avr-Pit, Avr-Pish, Avr-Pi3, Avr-Pi5, Avr-Pi7, Avr-Pi9, Avr-Pi19, Avr-Pikm, Avr-Pi20
CC8	4	Avr-Piks, Avr-Pikh, Avr-Pita, Avr-Pi5
CC9	14	Avr-Pii, Avr-Pikp, Avr-Pikh, Avr-Piz5, Avr-Pizt, Avr-Pit, Avr-Pish, Avr-Pi3, Avr-Pi5, Avr-Pi7, Avr-Pi9, Avr-Pi12, Avr-Pi19, Avr-Pi11
CC10	2	Avr-Pit, Avr-Pi3
CC11	15	Avr-Pia, Avr-Piks, Avr-Pik, Avr-Pikp, Avr-Pikh, Avr-Piz, Avr-Pizt, Avr-Pi5, Avr-Pi9, Avr-Pi12, Avr-Pi19, Avr-Pikm, Avr-Pi20, Avr-Pita2, Avr-Pi21
CC12	8	Avr-Pia, Avr-Pikp, Avr-Pikh, Avr-Pizt, Avr-Pit, Avr-Pi3, Avr-Pi5, Avr-Pi7
CC13	4	Avr-Pikh, Avr-Pit, Avr-Pi3, Avr-Pita2
CC14	1	Avr-Pit
CC15	17	Avr-Pia, Avr-Pii, Avr-Piks, Avr-Pik, Avr-Pikp, Avr-Pikh, Avr-Piz, Avr-Piz5, Avr-Pizt, Avr-Pita, Avr-Pit, Avr-Pi1, Avr-Pi3, Avr-Pi5, Avr-Pi7, Avr-Pi9, Avr-Pi12
CC16	17	Avr-Pia, Avr-Pii, Avr-Piks, Avr-Pikp, Avr-Piz, Avr-Piz5, Avr-Pizt, Avr-Pita, Avr-Pit, Avr-Pi3, Avr-Pi5, Avr-Pi7, Avr-Pi9, Avr-Pi12, Avr-Pi19, Avr-Pikm, Avr-Pita2
CC17	19	Avr-Pia, Avr-Pii, Avr-Piks, Avr-Pik, Avr-Pikh, Avr-Piz, Avr-Piz5, Avr-Pizt, Avr-Pita, Avr-Pib, Avr-Pi1, Avr-Pi3, Avr-Pi5, Avr-Pi9, Avr-Pi12, Avr-Pi19, Avr-Pikm, Avr-Pi20, Avr-Pita2
CC18	17	Avr-Pia, Avr-Piks, Avr-Pik, Avr-Pikp, Avr-Pikh, Avr-Piz, Avr-Piz5, Avr-Pita, Avr-Pib, Avr-Pit, Avr-Pi5, Avr-Pi7, Avr-Pi9, Avr-Pi12, Avr-Pi19, Avr-Pikm, Avr-Pita2
CC19	3	Avr-Pikh, Avr-Piz5, Avr-Pit
CC20	4	Avr-Pii, Avr-Pit, Avr-Pi5, Avr-Pikm
CC21	15	Avr-Pia, Avr-Piks, Avr-Pikp, Avr-Piz, Avr-Piz5, Avr-Pizt, Avr-Pita, Avr-Pib, Avr-Pit, Avr-Pi1, Avr-Pi3, Avr-Pi7, Avr-Pi9, Avr-Pi19, Avr-Pikm
CC22	15	Avr-Pii, Avr-Piks, Avr-Pik, Avr-Pikp, Avr-Pizt, Avr-Pita, Avr-Pib, Avr-Pish, Avr-Pi3, Avr-Pi5, Avr-Pi9, Avr-Pi12, Avr-Pi19, Avr-Pita2, Avr-Pi11
CC23	14	Avr-Pia, Avr-Pii, Avr-Piks, Avr-Pik, Avr-Pikp, Avr-Pikh, Avr-Piz5, Avr-Pi3, Avr-Pi7, Avr-Pi9, Avr-Pi12, Avr-Pi19, Avr-Pi20, Avr-Pi11
CC24	2	Avr-Pit, Avr-Pi5
CC25	9	Avr-Pik, Avr-Pikh, Avr-Piz, Avr-Piz5, Avr-Pizt, Avr-Pita, Avr-Pi5, Avr-Pi7, Avr-Pikm
CC26	16	Avr-Pia, Avr-Pii, Avr-Pik, Avr-Pikp, Avr-Piz, Avr-Piz5, Avr-Pita, Avr-Pit, Avr-Pish, Avr-Pi1, Avr-Pi5, Avr-Pi7, Avr-Pi9, Avr-Pi12, Avr-Pi19, Avr-Pi20
CC27	13	Avr-Pia, Avr-Piks, Avr-Pikp, Avr-Pikh, Avr-Piz, Avr-Pizt, Avr-Pita, Avr-Pit, Avr-Pi3, Avr-Pi5, Avr-Pi7, Avr-Pi9, Avr-Pikm
CC28	8	Avr-Piks, Avr-Pik, Avr-Pikp, Avr-Pikh, Avr-Piz, Avr-Pit, Avr-Pi3, Avr-Pi19
CC30	18	Avr-Pia, Avr-Pii, Avr-Piks, Avr-Pik, Avr-Pikp, Avr-Piz, Avr-Piz5, Avr-Pizt, Avr-Pib, Avr-Pish, Avr-Pi5, Avr-Pi7, Avr-Pi12, Avr-Pi19, Avr-Pikm, Avr-Pi20, Avr-Pita2, Avr-Pi11
CC31	10	Avr-Pii, Avr-Piks, Avr-Pikp, Avr-Pib, Avr-Pit, Avr-Pi3, Avr-Pi5, Avr-Pi7, Avr-Pi12, Avr-Pi20
CC32	11	Avr-Piks, Avr-Pikp, Avr-Pikh, Avr-Piz5, Avr-Pizt, Avr-Pit, Avr-Pi5, Avr-Pi7, Avr-Pi9, Avr-Pi12, Avr-Pita2
CC33	7	Avr-Piks, Avr-Pit, Avr-Pi5, Avr-Pi7, Avr-Pi12, Avr-Pikm, Avr-Pi20
CC34	3	Avr-Piz5, Avr-Pita, Avr-Pita2
CC35	21	Avr-Pia, Avr-Piks, Avr-Pik, Avr-Pikp, Avr-Pikh, Avr-Piz5, Avr-Pizt, Avr-Pita, Avr-Pib, Avr-Pit, Avr-Pish, Avr-Pi1, Avr-Pi5, Avr-Pi7, Avr-Pi9, Avr-Pi12, Avr-Pi19, Avr-Pikm, Avr-Pi20, Avr-Pita2, Avr-Pi11
CC36	19	Avr-Pia, Avr-Pii, Avr-Piks, Avr-Pik, Avr-Pikh, Avr-Piz, Avr-Piz5, Avr-Pizt, Avr-Pita, Avr-Pit, Avr-Pi3, Avr-Pi5, Avr-Pi7, Avr-Pi9, Avr-Pi12, Avr-Pi19, Avr-Pi20, Avr-Pita2, Avr-Pi11
CC37	7	Avr-Pik, Avr-Pizt, Avr-Pit, Avr-Pi3, Avr-Pi12, Avr-Pi20, Avr-Pita2
CC38	13	Avr-Pia, Avr-Pii, Avr-Pik, Avr-Piz, Avr-Pita, Avr-Pit, Avr-Pi1, Avr-Pi3, Avr-Pi9, Avr-Pi19, Avr-Pikm, Avr-Pi20, Avr-Pita2
CC39	7	Avr-Pii, Avr-Piks, Avr-Pik, Avr-Pikp, Avr-Pi3, Avr-Pi7, Avr-Pi12
CC40	1	Avr-Pit
CC41	12	Avr-Pia, Avr-Piks, Avr-Pik, Avr-Pikh, Avr-Piz, Avr-Piz5, Avr-Pit, Avr-Pi1, Avr-Pi3, Avr-Pi7, Avr-Pikm, Avr-Pita2
CC42	8	Avr-Pii, Avr-Pikp, Avr-Pita, Avr-Pi5, Avr-Pi7, Avr-Pi19, Avr-Pikm, Avr-Pita2
CC43	18	Avr-Pia, Avr-Pii, Avr-Piks, Avr-Pik, Avr-Pikp, Avr-Piz, Avr-Piz5, Avr-Pizt, Avr-Pita, Avr-Pit, Avr-Pi1, Avr-Pi3, Avr-Pi5, Avr-Pi7, Avr-Pi9, Avr-Pi12, Avr-Pi19, Avr-Pita2
CC44	6	Avr-Piz, Avr-Pit, Avr-Pi1, Avr-Pi3, Avr-Pi19, Avr-Pikm
CC45	16	Avr-Pia, Avr-Pii, Avr-Piks, Avr-Pik, Avr-Pikh, Avr-Piz5, Avr-Pizt, Avr-Pita, Avr-Pit, Avr-Pi3, Avr-Pi5, Avr-Pi7, Avr-Pi9, Avr-Pi19, Avr-Pi20, Avr-Pita2
CC46	6	Avr-Pia, Avr-Pii, Avr-Pik, Avr-Pikh, Avr-Pib, Avr-Pit
CC47	10	Avr-Pik, Avr-Pikh, Avr-Piz, Avr-Piz5, Avr-Pizt, Avr-Pit, Avr-Pi3, Avr-Pi5, Avr-Pi9, Avr-Pi11
CC49	6	Avr-Pia, Avr-Pii, Avr-Pizt, Avr-Pit, Avr-Pi3, Avr-Pi7
CC50	4	Avr-Pii, Avr-Pikh, Avr-Pib, Avr-Pi3
CC51	7	Avr-Pikh, Avr-Piz5, Avr-Pit, Avr-Pi1, Avr-Pi19, Avr-Pi20, Avr-Pita2
CC52	20	Avr-Pia, Avr-Pii, Avr-Piks, Avr-Pik, Avr-Pikp, Avr-Pikh, Avr-Piz, Avr-Piz5, Avr-Pizt, Avr-Pita, Avr-Pib, Avr-Pit, Avr-Pi5, Avr-Pi7, Avr-Pi9, Avr-Pi12, Avr-Pikm, Avr-Pi20, Avr-Pita2, Avr-Pi11
CC53	5	Avr-Pia, Avr-Piks, Avr-Pikp, Avr-Pi3, Avr-Pi7
CC54	5	Avr-Pik, Avr-Pib, Avr-Pi7, Avr-Pi20, Avr-Pita2
CC55	12	Avr-Pii, Avr-Pikh, Avr-Pib, Avr-Pi1, Avr-Pi5, Avr-Pi7, Avr-Pi9, Avr-Pi12, Avr-Pi19, Avr-Pikm, Avr-Pi20, Avr-Pita2
CC56	9	Avr-Pik, Avr-Pikh, Avr-Piz, Avr-Pit, Avr-Pi3, Avr-Pi5, Avr-Pi7, Avr-Pi20, Avr-Pita2
CC57	2	Avr-Pish, Avr-Pi7
CC58	4	Avr-Pia, Avr-Pit, Avr-Pi5, Avr-Pi7
CC59	18	Avr-Pia, Avr-Pii, Avr-Piks, Avr-Pik, Avr-Pikp, Avr-Pikh, Avr-Piz, Avr-Piz5, Avr-Pizt, Avr-Pit, Avr-Pi1, Avr-Pi3, Avr-Pi5, Avr-Pi7, Avr-Pi9, Avr-Pi19, Avr-Pikm, Avr-Pita2
CC60	8	Avr-Pikp, Avr-Piz, Avr-Piz5, Avr-Pita, Avr-Pit, Avr-Pi12, Avr-Pi20, Avr-Pi11
CC61	16	Avr-Pik, Avr-Pikp, Avr-Pikh, Avr-Piz, Avr-Pizt, Avr-Pib, Avr-Pit, Avr-Pish, Avr-Pi1, Avr-Pi3, Avr-Pi7, Avr-Pi9, Avr-Pi12, Avr-Pi19, Avr-Pikm, Avr-Pita2
CC62	4	Avr-Pikh, Avr-Pit, Avr-Pi3, Avr-Pi5
CC63	13	Avr-Pia, Avr-Piks, Avr-Pik, Avr-Pikh, Avr-Piz5, Avr-Pizt, Avr-Pita, Avr-Pit, Avr-Pi3, Avr-Pi5, Avr-Pi7, Avr-Pi20, Avr-Pi11
CC64	10	Avr-Pikh, Avr-Pita, Avr-Pib, Avr-Pit, Avr-Pi5, Avr-Pi7, Avr-Pi19, Avr-Pikm, Avr-Pi20, Avr-Pita2
CC65	5	Avr-Pik, Avr-Pit, Avr-Pi3, Avr-Pi5, Avr-Pi7
CC66	13	Avr-Pia, Avr-Pii, Avr-Pik, Avr-Pikp, Avr-Pikh, Avr-Piz, Avr-Pizt, Avr-Pit, Avr-Pi1, Avr-Pi3, Avr-Pi7, Avr-Pi12, Avr-Pita2
CC67	3	Avr-Pik, Avr-Pi3, Avr-Pi5
CC68	9	Avr-Pik, Avr-Piz, Avr-Piz5, Avr-Pizt, Avr-Pish, Avr-Pi5, Avr-Pi7, Avr-Pikm, Avr-Pi11
CC69	17	Avr-Pia, Avr-Piks, Avr-Pik, Avr-Pikp, Avr-Pikh, Avr-Piz, Avr-Piz5, Avr-Pizt, Avr-Pita, Avr-Pit, Avr-Pish, Avr-Pi3, Avr-Pi5, Avr-Pi7, Avr-Pi19, Avr-Pikm, Avr-Pita2
CC70	6	Avr-Pia, Avr-Pik, Avr-Piz, Avr-Pit, Avr-Pi5, Avr-Pi7
CC71	11	Avr-Pikh, Avr-Piz, Avr-Piz5, Avr-Pit, Avr-Pi1, Avr-Pi3, Avr-Pi5, Avr-Pi7, Avr-Pi19, Avr-Pikm, Avr-Pi20
CC72	4	Avr-Pia, Avr-Pik, Avr-Pit, Avr-Pi12
CC73	12	Avr-Pia, Avr-Pik, Avr-Pizt, Avr-Pita, Avr-Pit, Avr-Pi1, Avr-Pi3, Avr-Pi5, Avr-Pi9, Avr-Pi12, Avr-Pi19, Avr-Pi11
JL1	1	Avr-Pi11
JL2	1	Avr-Pia
JL3	0
JL4	8	Avr-Pia, Avr-Piz, Avr-Piz5, Avr-Pizt, Avr-Pita, Avr-Pit, Avr-Pi1, Avr-Pikm
JL8	13	Avr-Pii, Avr-Pikh, Avr-Piz, Avr-Piz5, Avr-Pit, Avr-Pish, Avr-Pi1, Avr-Pi3, Avr-Pi7, Avr-Pi9, Avr-Pi19, Avr-Pikm, Avr-Pi20
JL9	4	Avr-Pia, Avr-Piz5, Avr-Pit, Avr-Pi7
JL11	12	Avr-Pii, Avr-Piks, Avr-Pikp, Avr-Pikh, Avr-Piz, Avr-Piz5, Avr-Pit, Avr-Pi1, Avr-Pi3, Avr-Pi7, Avr-Pikm, Avr-Pita2
JL12	15	Avr-Pia, Avr-Piks, Avr-Pik, Avr-Pikp, Avr-Pikh, Avr-Piz, Avr-Piz5, Avr-Pizt, Avr-Pita, Avr-Pit, Avr-Pi1, Avr-Pi3, Avr-Pi7, Avr-Pi19, Avr-Pikm
JL13	11	Avr-Pii, Avr-Pikh, Avr-Piz, Avr-Piz5, Avr-Pizt, Avr-Pit, Avr-Pi5, Avr-Pi7, Avr-Pi9, Avr-Pi12, Avr-Pi19
JL14	7	Avr-Pia, Avr-Pii, Avr-Pik, Avr-Pikh, Avr-Pita, Avr-Pish, Avr-Pi3
JL15	5	Avr-Piz5, Avr-Pita, Avr-Pit, Avr-Pi7, Avr-Pita2
JL16	15	Avr-Pia, Avr-Pii, Avr-Piks, Avr-Pik, Avr-Pikh, Avr-Piz5, Avr-Pizt, Avr-Pita, Avr-Pit, Avr-Pish, Avr-Pi3, Avr-Pi5, Avr-Pi9, Avr-Pi20, Avr-Pita2
JL17	11	Avr-Pii, Avr-Piz, Avr-Piz5, Avr-Pizt, Avr-Pib, Avr-Pit, Avr-Pi5, Avr-Pi7, Avr-Pi9, Avr-Pi19, Avr-Pita2
JL18	5	Avr-Pita, Avr-Pit, Avr-Pi3, Avr-Pi5, Avr-Pikm
JL20	7	Avr-Pia, Avr-Piz5, Avr-Pizt, Avr-Pi3, Avr-Pi7, Avr-Pi19, Avr-Pi20
JL22	16	Avr-Pii, Avr-Pikp, Avr-Pikh, Avr-Piz5, Avr-Pizt, Avr-Pib, Avr-Pit, Avr-Pish, Avr-Pi1, Avr-Pi3, Avr-Pi5, Avr-Pi7, Avr-Pi19, Avr-Pikm, Avr-Pita2, Avr-Pi11
JL23	5	Avr-Piks, Avr-Pik, Avr-Piz5, Avr-Pi3, Avr-Pi9
JL25	19	Avr-Pia, Avr-Pii, Avr-Piks, Avr-Pik, Avr-Pikh, Avr-Piz, Avr-Piz5, Avr-Pizt, Avr-Pita, Avr-Pib, Avr-Pit, Avr-Pi3, Avr-Pi5, Avr-Pi7, Avr-Pi9, Avr-Pi12, Avr-Pikm, Avr-Pita2, Avr-Pi11
JL26	8	Avr-Pia, Avr-Piz5, Avr-Pita, Avr-Pit, Avr-Pi5, Avr-Pi9, Avr-Pi12, Avr-Pi20
JL27	18	Avr-Pia, Avr-Pii, Avr-Pik, Avr-Pikp, Avr-Pikh, Avr-Piz5, Avr-Pizt, Avr-Pib, Avr-Pit, Avr-Pish, Avr-Pi1, Avr-Pi3, Avr-Pi5, Avr-Pi7, Avr-Pi12, Avr-Pi19, Avr-Pita2, Avr-Pi11
JL28	8	Avr-Pia, Avr-Pii, Avr-Pita, Avr-Pi7, Avr-Pi12, Avr-Pi19, Avr-Pi20, Avr-Pita2
JL29	21	Avr-Pia, Avr-Pii, Avr-Piks, Avr-Pik, Avr-Pikp, Avr-Pikh, Avr-Piz, Avr-Piz5, Avr-Pizt, Avr-Pib, Avr-Pit, Avr-Pi1, Avr-Pi3, Avr-Pi5, Avr-Pi7, Avr-Pi9, Avr-Pi12, Avr-Pi19, Avr-Pikm, Avr-Pi20, Avr-Pita2
JL30	18	Avr-Pii, Avr-Pik, Avr-Pikh, Avr-Piz, Avr-Piz5, Avr-Pizt, Avr-Pib, Avr-Pit, Avr-Pi3, Avr-Pi5, Avr-Pi7, Avr-Pi9, Avr-Pi12, Avr-Pi19, Avr-Pikm, Avr-Pi20, Avr-Pita2, Avr-Pi11
JL32	8	Avr-Pikp, Avr-Pikh, Avr-Piz, Avr-Pita, Avr-Pit, Avr-Pish, Avr-Pi1, Avr-Pikm
JL33	5	Avr-Pia, Avr-Pii, Avr-Piz, Avr-Pita, Avr-Pi7
JL34	17	Avr-Pia, Avr-Pii, Avr-Pik, Avr-Pikh, Avr-Piz, Avr-Piz5, Avr-Pizt, Avr-Pita, Avr-Pit, Avr-Pi1, Avr-Pi3, Avr-Pi5, Avr-Pi7, Avr-Pi9, Avr-Pi12, Avr-Pikm, Avr-Pi20
JL35	10	Avr-Pia, Avr-Pii, Avr-Piks, Avr-Pikp, Avr-Piz, Avr-Piz5, Avr-Pi3, Avr-Pi5, Avr-Pikm, Avr-Pi20
JL36	14	Avr-Pia, Avr-Pii, Avr-Piks, Avr-Pik, Avr-Piz, Avr-Piz5, Avr-Pib, Avr-Pit, Avr-Pi1, Avr-Pi3, Avr-Pi7, Avr-Pi9, Avr-Pi12, Avr-Pita2
JL37	7	Avr-Pia, Avr-Piz5, Avr-Pizt, Avr-Pit, Avr-Pish, Avr-Pi19, Avr-Pikm
JL38	17	Avr-Pia, Avr-Pii, Avr-Piks, Avr-Pikp, Avr-Piz, Avr-Piz5, Avr-Pib, Avr-Pit, Avr-Pish, Avr-Pi3, Avr-Pi5, Avr-Pi7, Avr-Pi9, Avr-Pi19, Avr-Pikm, Avr-Pi20, Avr-Pi11
JL40	4	Avr-Pit, Avr-Pi3, Avr-Pi7, Avr-Pikm
JL41	5	Avr-Piz5, Avr-Pita, Avr-Pit, Avr-Pi7, Avr-Pita2
JL42	6	Avr-Piks, Avr-Pit, Avr-Pi3, Avr-Pi7, Avr-Pi9, Avr-Pi20
JL43	12	Avr-Pia, Avr-Piks, Avr-Pik, Avr-Pikh, Avr-Piz, Avr-Piz5, Avr-Pit, Avr-Pish, Avr-Pi1, Avr-Pi9, Avr-Pi12, Avr-Pikm
JL44	8	Avr-Pia, Avr-Pii, Avr-Pik, Avr-Piz5, Avr-Pita, Avr-Pi3, Avr-Pi12, Avr-Pita2
JL45	7	Avr-Pia, Avr-Pii, Avr-Piz5, Avr-Pit, Avr-Pi1, Avr-Pi3, Avr-Pita2
JL46	12	Avr-Pia, Avr-Pii, Avr-Pikp, Avr-Piz, Avr-Pizt, Avr-Pita, Avr-Pit, Avr-Pi1, Avr-Pi3, Avr-Pi7, Avr-Pi12, Avr-Pi19
JL47	11	Avr-Pii, Avr-Pikh, Avr-Piz, Avr-Piz5, Avr-Pizt, Avr-Pit, Avr-Pish, Avr-Pi1, Avr-Pi7, Avr-Pi9, Avr-Pi20
JL48	6	Avr-Pia, Avr-Pii, Avr-Piz, Avr-Pita, Avr-Pit, Avr-Pita2
JL49	9	Avr-Piz, Avr-Piz5, Avr-Pizt, Avr-Pita, Avr-Pit, Avr-Pish, Avr-Pi5, Avr-Pi12, Avr-Pi11
JL50	17	Avr-Pii, Avr-Piks, Avr-Pikh, Avr-Piz, Avr-Piz5, Avr-Pizt, Avr-Pib, Avr-Pit, Avr-Pi1, Avr-Pi3, Avr-Pi5, Avr-Pi7, Avr-Pi9, Avr-Pi12, Avr-Pikm, Avr-Pi20, Avr-Pita2
JL51	15	Avr-Pia, Avr-Pii, Avr-Piks, Avr-Pik, Avr-Pikp, Avr-Pikh, Avr-Piz5, Avr-Pizt, Avr-Pi3, Avr-Pi5, Avr-Pi9, Avr-Pi19, Avr-Pikm, Avr-Pi20, Avr-Pita2
JL52	8	Avr-Pii, Avr-Pikh, Avr-Piz, Avr-Pita, Avr-Pib, Avr-Pish, Avr-Pi3, Avr-Pi11
JL53	17	Avr-Pia, Avr-Pii, Avr-Piks, Avr-Pikp, Avr-Pikh, Avr-Piz, Avr-Piz5, Avr-Pizt, Avr-Pib, Avr-Pit, Avr-Pi1, Avr-Pi3, Avr-Pi5, Avr-Pi7, Avr-Pi19, Avr-Pikm, Avr-Pita2
JL54	3	Avr-Pia, Avr-Pita, Avr-Pit
JL55	18	Avr-Pia, Avr-Pii, Avr-Piks, Avr-Pik, Avr-Pikh, Avr-Piz5, Avr-Pizt, Avr-Pita, Avr-Pib, Avr-Pish, Avr-Pi3, Avr-Pi5, Avr-Pi7, Avr-Pi19, Avr-Pikm, Avr-Pi20, Avr-Pita2, Avr-Pi11
JL56	8	Avr-Pia, Avr-Pita, Avr-Pi3, Avr-Pi5, Avr-Pi7, Avr-Pi9, Avr-Pikm, Avr-Pi20
JL57	13	Avr-Pia, Avr-Pii, Avr-Pik, Avr-Pikh, Avr-Piz, Avr-Pizt, Avr-Pita, Avr-Pit, Avr-Pi3, Avr-Pi7, Avr-Pi9, Avr-Pikm, Avr-Pi20
JL58	5	Avr-Piz, Avr-Piz5, Avr-Pib, Avr-Pi3, Avr-Pi20
JL59	5	Avr-Pia, Avr-Pii, Avr-Piz, Avr-Pib, Avr-Pi7
JL60	18	Avr-Pia, Avr-Pii, Avr-Pik, Avr-Pikp, Avr-Pikh, Avr-Piz, Avr-Piz5, Avr-Pizt, Avr-Pita, Avr-Pib, Avr-Pit, Avr-Pi1, Avr-Pi5, Avr-Pi9, Avr-Pi19, Avr-Pikm, Avr-Pi20, Avr-Pita2
JL61	20	Avr-Pia, Avr-Pii, Avr-Pik, Avr-Pikp, Avr-Pikh, Avr-Piz, Avr-Piz5, Avr-Pizt, Avr-Pita, Avr-Pib, Avr-Pit, Avr-Pi1, Avr-Pi3, Avr-Pi5, Avr-Pi7, Avr-Pi9, Avr-Pikm, Avr-Pi20, Avr-Pita2, Avr-Pi11
JL62	16	Avr-Pia, Avr-Pii, Avr-Piks, Avr-Pikh, Avr-Piz, Avr-Piz5, Avr-Pizt, Avr-Pita, Avr-Pit, Avr-Pi3, Avr-Pi5, Avr-Pi12, Avr-Pikm, Avr-Pi20, Avr-Pita2, Avr-Pi11
JL63	7	Avr-Pia, Avr-Pii, Avr-Piks, Avr-Pikp, Avr-Pit, Avr-Pi3, Avr-Pikm
JL64	7	Avr-Pia, Avr-Pik, Avr-Piz, Avr-Pit, Avr-Pi3, Avr-Pi7, Avr-Pi20
JL65	10	Avr-Pia, Avr-Pii, Avr-Piz, Avr-Piz5, Avr-Pizt, Avr-Pita, Avr-Pib, Avr-Pi3, Avr-Pi7, Avr-Pita2
JL66	10	Avr-Pia, Avr-Pii, Avr-Pik, Avr-Piz, Avr-Piz5, Avr-Pita, Avr-Pi3, Avr-Pi5, Avr-Pi7, Avr-Pi9
JL67	4	Avr-Pii, Avr-Piz, Avr-Pit, Avr-Pi5
JL68	8	Avr-Pia, Avr-Piks, Avr-Pik, Avr-Piz, Avr-Piz5, Avr-Pita, Avr-Pit, Avr-Pi5
JL69	7	Avr-Pia, Avr-Piz5, Avr-Pita, Avr-Pit, Avr-Pi3, Avr-Pi7, Avr-Pi9
JL70	5	Avr-Piz, Avr-Pit, Avr-Pi3, Avr-Pi9, Avr-Pi20
JL71	6	Avr-Pia, Avr-Pii, Avr-Pita, Avr-Pi1, Avr-Pi3, Avr-Pi7
JL72	18	Avr-Pia, Avr-Pii, Avr-Piks, Avr-Pik, Avr-Pikp, Avr-Pikh, Avr-Piz, Avr-Piz5, Avr-Pizt, Avr-Pita, Avr-Pib, Avr-Pit, Avr-Pish, Avr-Pi1, Avr-Pi3, Avr-Pi5, Avr-Pi9, Avr-Pi20
JL73	6	Avr-Pia, Avr-Pii, Avr-Pikh, Avr-Piz5, Avr-Pi1, Avr-Pi3
TH1	3	Avr-Pia, Avr-Pizt, Avr-Pi3
TH2	12	Avr-Pia, Avr-Pii, Avr-Pikp, Avr-Piz5, Avr-Pizt, Avr-Pita, Avr-Pi1, Avr-Pi3, Avr-Pi7, Avr-Pi9, Avr-Pita2, Avr-Pi11
TH3	9	Avr-Piks, Avr-Pik, Avr-Pikp, Avr-Pish, Avr-Pi3, Avr-Pi9, Avr-Pi12, Avr-Pi20, Avr-Pi11
TH4	10	Avr-Pia, Avr-Pii, Avr-Pikp, Avr-Piz, Avr-Pizt, Avr-Pita, Avr-Pish, Avr-Pi3, Avr-Pi20, Avr-Pi11
TH5	6	Avr-Piks, Avr-Pik, Avr-Pikp, Avr-Pikh, Avr-Pi3, Avr-Pikm
TH6	12	Avr-Pii, Avr-Pikp, Avr-Pikh, Avr-Piz, Avr-Pizt, Avr-Pi1, Avr-Pi3, Avr-Pi7, Avr-Pi12, Avr-Pi19, Avr-Pikm, Avr-Pita2
TH7	10	Avr-Pik, Avr-Pikp, Avr-Pikh, Avr-Piz, Avr-Piz5, Avr-Pit, Avr-Pish, Avr-Pi1, Avr-Pikm, Avr-Pi20
TH8	3	Avr-Pikp, Avr-Piz, Avr-Pi19
TH9	8	Avr-Pii, Avr-Pi1, Avr-Pi3, Avr-Pi5, Avr-Pi9, Avr-Pi19, Avr-Pi20, Avr-Pita2
TH10	3	Avr-Pia, Avr-Pi7, Avr-Pikm
TH11	8	Avr-Pia, Avr-Piks, Avr-Piz5, Avr-Pita, Avr-Pish, Avr-Pi1, Avr-Pi7, Avr-Pi19
TH12	17	Avr-Pii, Avr-Piks, Avr-Pik, Avr-Pikp, Avr-Pikh, Avr-Piz, Avr-Pizt, Avr-Pit, Avr-Pi1, Avr-Pi3, Avr-Pi5, Avr-Pi9, Avr-Pi12, Avr-Pi19, Avr-Pikm, Avr-Pi20, Avr-Pita2
TH13	8	Avr-Piz, Avr-Pizt, Avr-Pish, Avr-Pi1, Avr-Pi3, Avr-Pi12, Avr-Pikm, Avr-Pi20
TH14	21	Avr-Pia, Avr-Pii, Avr-Piks, Avr-Pik, Avr-Pikh, Avr-Piz, Avr-Piz5, Avr-Pizt, Avr-Pita, Avr-Pib, Avr-Pit, Avr-Pish, Avr-Pi1, Avr-Pi3, Avr-Pi7, Avr-Pi9, Avr-Pi19, Avr-Pikm, Avr-Pi20, Avr-Pita2, Avr-Pi11
TH15	7	Avr-Pib, Avr-Pish, Avr-Pi9, Avr-Pi19, Avr-Pikm, Avr-Pita2, Avr-Pi11
TH16	4	Avr-Pikh, Avr-Piz, Avr-Piz5, Avr-Pi7
TH17	9	Avr-Pia, Avr-Piks, Avr-Pik, Avr-Pikh, Avr-Piz5, Avr-Pita, Avr-Pi3, Avr-Pi5, Avr-Pi19
TH18	6	Avr-Piz, Avr-Pizt, Avr-Pib, Avr-Pi3, Avr-Pi7, Avr-Pita2
TH19	7	Avr-Pia, Avr-Pish, Avr-Pi1, Avr-Pi3, Avr-Pi5, Avr-Pi7, Avr-Pi19
TH20	10	Avr-Pia, Avr-Pik, Avr-PikpAvr-Piz, Avr-Pizt, Avr-Pita, Avr-Pi3, Avr-Pi5, Avr-Pi20
TH21	12	Avr-Pii, Avr-Piks, Avr-Pikp, Avr-Pikh, Avr-Pizt, Avr-Pita, Avr-Pi1, Avr-Pi3, Avr-Pi7, Avr-Pikm, Avr-Pi20, Avr-Pita2
TH22	4	Avr-Pia, Avr-Piks, Avr-Pish, Avr-Pi3
TH23	6	Avr-Pik, Avr-Pikh, Avr-Piz, Avr-Pish, Avr-Pi3, Avr-Pi20
TH24	7	Avr-Piz, Avr-Piz5, Avr-Pita, Avr-Pib, Avr-Pi1, Avr-Pi3, Avr-Pi7
TH25	14	Avr-Pii, Avr-Piks, Avr-Pikp, Avr-Pikh, Avr-Piz5, Avr-Pizt, Avr-Pit, Avr-Pish, Avr-Pi1, Avr-Pi3, Avr-Pi19, Avr-Pi20, Avr-Pita2, Avr-Pi11
TH26	19	Avr-Pii, Avr-Piks, Avr-Pik, Avr-Pikh, Avr-Piz, Avr-Piz5, Avr-Pizt, Avr-Pib, Avr-Pish, Avr-Pi1, Avr-Pi3, Avr-Pi7, Avr-Pi9, Avr-Pi12, Avr-Pi19, Avr-Pikm, Avr-Pi20, Avr-Pita2, Avr-Pi11
TH27	7	Avr-Pii, Avr-Piks, Avr-Pikp, Avr-Pikh, Avr-Pi1, Avr-Pi3, Avr-Pikm
TH28	11	Avr-Pia, Avr-Pizt, Avr-Pib, Avr-Pi3, Avr-Pi5, Avr-Pi7, Avr-Pi9, Avr-Pi19, Avr-Pikm, Avr-Pi20, Avr-Pi11
TH29	7	Avr-Piks, Avr-Pikh, Avr-Piz, Avr-Pish, Avr-Pi3, Avr-Pikm, Avr-Pita2
TH30	20	Avr-Pii, Avr-Piks, Avr-Pik, Avr-Pikh, Avr-Piz5, Avr-Pizt, Avr-Pita, Avr-Pib, Avr-Pit, Avr-Pish, Avr-Pi1, Avr-Pi3, Avr-Pi5, Avr-Pi9, Avr-Pi12, Avr-Pi19, Avr-Pikm, Avr-Pi20, Avr-Pita2, Avr-Pi11
TH31	9	Avr-Pii, Avr-Piks, Avr-Pik, Avr-Pib, Avr-Pit, Avr-Pi3, Avr-Pi9, Avr-Pita2, Avr-Pi11
TH32	5	Avr-Pita, Avr-Pi7, Avr-Pi12, Avr-Pi20, Avr-Pita2
TH33	18	Avr-Pia, Avr-Pii, Avr-Pik, Avr-Pikh, Avr-Piz, Avr-Pizt, Avr-Pita, Avr-Pib, Avr-Pit, Avr-Pi1, Avr-Pi3, Avr-Pi7, Avr-Pi9, Avr-Pi12, Avr-Pi19, Avr-Pikm, Avr-Pi20, Avr-Pi11
TH34	15	Avr-Pia, Avr-Pii, Avr-Pik, Avr-Pikh, Avr-Piz, Avr-Piz5, Avr-Pizt, Avr-Pib, Avr-Pit, Avr-Pi1, Avr-Pi3, Avr-Pi9, Avr-Pi19, Avr-Pi20, Avr-Pi11
TH35	10	Avr-Pia, Avr-Piks, Avr-Pizt, Avr-Pib, Avr-Pish, Avr-Pi3, Avr-Pi7, Avr-Pi12, Avr-Pi19, Avr-Pi11
TH36	11	Avr-Pia, Avr-Piks, Avr-Pik, Avr-Pikp, Avr-Piz, Avr-Pizt, Avr-Pita, Avr-Pib, Avr-Pi1, Avr-Pi3, Avr-Pi7
TH37	12	Avr-Pik, Avr-Pikp, Avr-Pikh, Avr-Piz, Avr-Pizt, Avr-Pita, Avr-Pit, Avr-Pi3, Avr-Pi5, Avr-Pi7, Avr-Pi9, Avr-Pikm
TH38	16	Avr-Pia, Avr-Piks, Avr-Pikp, Avr-Pikh, Avr-Piz, Avr-Piz5, Avr-Pizt, Avr-Pib, Avr-Pi1, Avr-Pi5, Avr-Pi9, Avr-Pi19, Avr-Pikm, Avr-Pi20, Avr-Pita2, Avr-Pi11
TH39	6	Avr-Pia, Avr-Pii, Avr-Piz5, Avr-Pit, Avr-Pi3, Avr-Pikm
TH40	10	Avr-Pii, Avr-Pikh, Avr-Pizt, Avr-Pib, Avr-Pit, Avr-Pi1, Avr-Pi5, Avr-Pi7, Avr-Pi12, Avr-Pita2
TH41	14	Avr-Pia, Avr-Pii, Avr-Piks, Avr-Pik, Avr-Pikp, Avr-Pikh, Avr-Pish, Avr-Pi1, Avr-Pi3, Avr-Pi5, Avr-Pi9, Avr-Pikm, Avr-Pita2, Avr-Pi11
TH42	18	Avr-Pik, Avr-Pikp, Avr-Pikh, Avr-Piz, Avr-Piz5, Avr-Pizt, Avr-Pita, Avr-Pit, Avr-Pish, Avr-Pi1, Avr-Pi3, Avr-Pi5, Avr-Pi12, Avr-Pi19, Avr-Pikm, Avr-Pi20, Avr-Pita2, Avr-Pi11
TH43	8	Avr-Pik, Avr-Pikp, Avr-Pikh, Avr-Pizt, Avr-Pib, Avr-Pi3, Avr-Pi12, Avr-Pita2
TH44	16	Avr-Pii, Avr-Piks, Avr-Pikh, Avr-Piz, Avr-Piz5, Avr-Pizt, Avr-Pib, Avr-Pit, Avr-Pi1, Avr-Pi3, Avr-Pi7, Avr-Pi12, Avr-Pi19, Avr-Pikm, Avr-Pita2, Avr-Pi11
TH45	20	Avr-Pii, Avr-Piks, Avr-Pik, Avr-Pikp, Avr-Pikh, Avr-Piz, Avr-Piz5, Avr-Pib, Avr-Pit, Avr-Pish, Avr-Pi1, Avr-Pi3, Avr-Pi5, Avr-Pi7, Avr-Pi12, Avr-Pi19, Avr-Pikm, Avr-Pi20, Avr-Pita2, Avr-Pi11
TH46	10	Avr-Piks, Avr-Piz, Avr-Piz5, Avr-Pizt, Avr-Pib, Avr-Pit, Avr-Pi3, Avr-Pi5, Avr-Pi12, Avr-Pi11
TH47	15	Avr-Pii, Avr-Piks, Avr-Pik, Avr-Pikp, Avr-Pikh, Avr-Piz, Avr-Pit, Avr-Pish, Avr-Pi1, Avr-Pi3, Avr-Pi5, Avr-Pi7, Avr-Pi9, Avr-Pita2, Avr-Pi11
TH48	7	Avr-Pii, Avr-Pikh, Avr-Pita, Avr-Pish, Avr-Pi1, Avr-Pi19, Avr-Pi20
TH49	15	Avr-Pia, Avr-Pii, Avr-Piks, Avr-Pik, Avr-Pikp, Avr-Pikh, Avr-Piz, Avr-Piz5, Avr-Pita, Avr-Pish, Avr-Pi3, Avr-Pi12, Avr-Pikm, Avr-Pi20, Avr-Pi11
TH50	22	Avr-Pia, Avr-Pii, Avr-Piks, Avr-Pik, Avr-Pikp, Avr-Pikh, Avr-Piz, Avr-Piz5, Avr-Pizt, Avr-Pita, Avr-Pib, Avr-Pit, Avr-Pish, Avr-Pi1, Avr-Pi3, Avr-Pi7, Avr-Pi9, Avr-Pi12, Avr-Pikm, Avr-Pi20, Avr-Pita2, Avr-Pi11
TH51	13	Avr-Pia, Avr-Piks, Avr-Pik, Avr-Pikp, Avr-Pikh, Avr-Piz, Avr-Piz5, Avr-Pib, Avr-Pish, Avr-Pi5, Avr-Pi7, Avr-Pi9, Avr-Pi20
TH52	11	Avr-Pia, Avr-Piks, Avr-Pik, Avr-Pizt, Avr-Pit, Avr-Pish, Avr-Pi3, Avr-Pi9, Avr-Pi12, Avr-Pita2, Avr-Pi11
TH53	13	Avr-Pii, Avr-Piks, Avr-Pik, Avr-Pikp, Avr-Piz, Avr-Pizt, Avr-Pib, Avr-Pit, Avr-Pish, Avr-Pi12, Avr-Pi19, Avr-Pi20, Avr-Pita2
TH54	8	Avr-Pik, Avr-Pikp, Avr-Piz5, Avr-Pit, Avr-Pi3, Avr-Pi5, Avr-Pi12, Avr-Pi20
TH55	20	Avr-Pii, Avr-Piks, Avr-Pik, Avr-Pikp, Avr-Pikh, Avr-Piz, Avr-Piz5, Avr-Pizt, Avr-Pita, Avr-Pib, Avr-Pish, Avr-Pi1, Avr-Pi3, Avr-Pi5, Avr-Pi7, Avr-Pi9, Avr-Pi19, Avr-Pikm, Avr-Pita2, Avr-Pi11
TH56	9	Avr-Pii, Avr-Piks, Avr-Pik, Avr-Pikp, Avr-Pikh, Avr-Piz5, Avr-Pizt, Avr-Pish, Avr-Pikm
TH57	10	Avr-Piks, Avr-Pikp, Avr-Pikh, Avr-Piz5, Avr-Pib, Avr-Pit, Avr-Pi7, Avr-Pi12, Avr-Pikm, Avr-Pi20
TH58	13	Avr-Pik, Avr-Pikh, Avr-Piz, Avr-Pizt, Avr-Pish, Avr-Pi1, Avr-Pi3, Avr-Pi7, Avr-Pi19, Avr-Pikm, Avr-Pi20, Avr-Pita2, Avr-Pi11
TH59	8	Avr-Piks, Avr-Piz5, Avr-Pit, Avr-Pi3, Avr-Pi5, Avr-Pi7, Avr-Pi20, Avr-Pita2
TH60	13	Avr-Pia, Avr-Pii, Avr-Piks, Avr-Pik, Avr-Pikp, Avr-Pikh, Avr-Pita, Avr-Pib, Avr-Pit, Avr-Pi1, Avr-Pi3, Avr-Pi19, Avr-Pi20
TH61	12	Avr-Piks, Avr-Pik, Avr-Pikh, Avr-Piz, Avr-Piz5, Avr-Pizt, Avr-Pib, Avr-Pit, Avr-Pi7, Avr-Pikm, Avr-Pi20, Avr-Pi11
TH62	9	Avr-Pii, Avr-Piks, Avr-Pik, Avr-Pikp, Avr-Piz, Avr-Pizt, Avr-Pit, Avr-Pi3, Avr-Pi12
TH63	5	Avr-Piz5, Avr-Pi1, Avr-Pi3, Avr-Pikm, Avr-Pita2
TH64	13	Avr-Pia, Avr-Pii, Avr-Pikp, Avr-Pikh, Avr-Piz, Avr-Pizt, Avr-Pib, Avr-Pit, Avr-Pish, Avr-Pi3, Avr-Pi7, Avr-Pi19, Avr-Pikm
TH65	9	Avr-Pii, Avr-Piks, Avr-Pik, Avr-Pikp, Avr-Pikh, Avr-Pish, Avr-Pi3, Avr-Pi7, Avr-Pi20
TH66	16	Avr-Pii, Avr-Piks, Avr-Pik, Avr-Pikp, Avr-Pikh, Avr-Piz, Avr-Piz5, Avr-Pizt, Avr-Pib, Avr-Pish, Avr-Pi3, Avr-Pi5, Avr-Pi9, Avr-Pikm, Avr-Pita2, Avr-Pi11
TH67	16	Avr-Pia, Avr-Pii, Avr-Pik, Avr-Pikp, Avr-Piz5, Avr-Pizt, Avr-Pib, Avr-Pit, Avr-Pi1, Avr-Pi3, Avr-Pi5, Avr-Pi9, Avr-Pi12, Avr-Pikm, Avr-Pita2, Avr-Pi11
TH68	9	Avr-Pia, Avr-Pikh, Avr-Pib, Avr-Pit, Avr-Pi5, Avr-Pi7, Avr-Pi19, Avr-Pita2, Avr-Pi11
TH69	11	Avr-Pia, Avr-Pii, Avr-Pik, Avr-Pikp, Avr-Piz5, Avr-Pizt, Avr-Pib, Avr-Pi3, Avr-Pi9, Avr-Pikm, Avr-Pi20
TH70	9	Avr-Piks, Avr-Pikp, Avr-Piz, Avr-Piz5, Avr-Pizt, Avr-Pib, Avr-Pit, Avr-Pi3, Avr-Pi5
TH71	18	Avr-Pia, Avr-Piks, Avr-Pik, Avr-Pikp, Avr-Pikh, Avr-Pizt, Avr-Pib, Avr-Pit, Avr-Pish, Avr-Pi1, Avr-Pi3, Avr-Pi5, Avr-Pi7, Avr-Pi9, Avr-Pi12, Avr-Pi20, Avr-Pita2, Avr-Pi11
TH72	10	Avr-Piks, Avr-Pikh, Avr-Piz5, Avr-Pizt, Avr-Pi3, Avr-Pi7, Avr-Pi19, Avr-Pikm, Avr-Pita2, Avr-Pi11
TH73	17	Avr-Pia, Avr-Pii, Avr-Piks, Avr-Pik, Avr-Pikp, Avr-Pikh, Avr-Piz5, Avr-Pizt, Avr-Pita, Avr-Pib, Avr-Pit, Avr-Pi3, Avr-Pi5, Avr-Pi7, Avr-Pi9, Avr-Pi19, Avr-Pikm
TH74	6	Avr-Pikp, Avr-Pita, Avr-Pit, Avr-Pi5, Avr-Pi12, Avr-Pi20
TH75	11	Avr-Pia, Avr-Pii, Avr-Piks, Avr-Pik, Avr-Piz, Avr-Piz5, Avr-Pita, Avr-Pish, Avr-Pi7, Avr-Pi19, Avr-Pi11
TH76	11	Avr-Pia, Avr-Piks, Avr-Pikh, Avr-Pita, Avr-Pit, Avr-Pish, Avr-Pi3, Avr-Pi5, Avr-Pi20, Avr-Pita2, Avr-Pi11
TH77	10	Avr-Pik, Avr-Pikp, Avr-Piz5, Avr-Pib, Avr-Pit, Avr-Pish, Avr-Pi3, Avr-Pi12, Avr-Pi19, Avr-Pi11
TH78	9	Avr-Pii, Avr-Piks, Avr-Pik, Avr-Pikp, Avr-Pizt, Avr-Pi3, Avr-Pi7, Avr-Pikm, Avr-Pi11
TH79	12	Avr-Pii, Avr-Pikh, Avr-Pizt, Avr-Pib, Avr-Pish, Avr-Pi1, Avr-Pi3, Avr-Pi12, Avr-Pi19, Avr-Pi20, Avr-Pita2, Avr-Pi11
TH80	10	Avr-Pia, Avr-Piks, Avr-Pik, Avr-Piz5, Avr-Pi1, Avr-Pi3, Avr-Pi5, Avr-Pi7, Avr-Pi12, Avr-Pi20
TH81	9	Avr-Pia, Avr-Pikp, Avr-Piz, Avr-Piz5, Avr-Pit, Avr-Pi1, Avr-Pi3, Avr-Pi9, Avr-Pi19
TH82	10	Avr-Pik, Avr-Pikp, Avr-Pikh, Avr-Pizt, Avr-Pita, Avr-Pi1, Avr-Pi3, Avr-Pi7, Avr-Pi19, Avr-Pikm
TH83	11	Avr-Pia, Avr-Pii, Avr-Pik, Avr-Pikp, Avr-Pikh, Avr-Piz5, Avr-Pib, Avr-Pish, Avr-Pi3, Avr-Pi5, Avr-Pi9
TH84	11	Avr-Pia, Avr-Pii, Avr-Piks, Avr-Pikp, Avr-Pikh, Avr-Pizt, Avr-Pit, Avr-Pish, Avr-Pi3, Avr-Pikm, Avr-Pi20
TH85	9	Avr-Pik, Avr-Pikp, Avr-Piz5, Avr-Pizt, Avr-Pit, Avr-Pi3, Avr-Pi12, Avr-Pikm, Avr-Pi20
TH86	14	Avr-Pia, Avr-Pik, Avr-Pikp, Avr-Piz, Avr-Pizt, Avr-Pita, Avr-Pit, Avr-Pish, Avr-Pi1, Avr-Pi3, Avr-Pi5, Avr-Pi9, Avr-Pi12, Avr-Pi11
TH87	14	Avr-Pii, Avr-Pik, Avr-Pikp, Avr-Pikh, Avr-Pib, Avr-Pit, Avr-Pi1, Avr-Pi3, Avr-Pi5, Avr-Pi7, Avr-Pi9, Avr-Pikm, Avr-Pi20, Avr-Pita2
TH88	10	Avr-Pikp, Avr-Pikh, Avr-Pizt, Avr-Pib, Avr-Pish, Avr-Pi1, Avr-Pi3, Avr-Pi7, Avr-Pikm, Avr-Pi20
TH89	10	Avr-Pia, Avr-Pik, Avr-Pikp, Avr-Pikh, Avr-Piz, Avr-Piz5, Avr-Pi3, Avr-Pi5, Avr-Pi20, Avr-Pita2
TH90	14	Avr-Pia, Avr-Piks, Avr-Pikh, Avr-Piz5, Avr-Pizt, Avr-Pit, Avr-Pish, Avr-Pi1, Avr-Pi3, Avr-Pi5, Avr-Pi7, Avr-Pi19, Avr-Pita2, Avr-Pi11
TH91	11	Avr-Pik, Avr-Pikp, Avr-Pikh, Avr-Pita, Avr-Pi1, Avr-Pi3, Avr-Pi9, Avr-Pi12, Avr-Pi20, Avr-Pita2, Avr-Pi11
TH92	9	Avr-Pikp, Avr-Pizt, Avr-Pi1, Avr-Pi5, Avr-Pi7, Avr-Pi9, Avr-Pi19, Avr-Pita2, Avr-Pi11
TH93	7	Avr-Pikh, Avr-Piz5, Avr-Pita, Avr-Pi3, Avr-Pi5, Avr-Pita2
LY1	15	Avr-Pia, Avr-Pii, Avr-Piks, Avr-Pikp, Avr-Pikh, Avr-Piz5, Avr-Pita, Avr-Pib, Avr-Pit, Avr-Pish, Avr-Pi1, Avr-Pi3, Avr-Pi9, Avr-Pikm, Avr-Pi20
LY2	12	Avr-Pii, Avr-Piks, Avr-Pikp, Avr-Pizt, Avr-Pib, Avr-Pit, Avr-Pi3, Avr-Pi7, Avr-Pi9, Avr-Pi12, Avr-Pi19, Avr-Pikm
LY3	17	Avr-Pia, Avr-Pii, Avr-Piks, Avr-Pik, Avr-Pikp, Avr-Pikh, Avr-Pib, Avr-Pit, Avr-Pish, Avr-Pi3, Avr-Pi5, Avr-Pi7, Avr-Pi9, Avr-Pi12, Avr-Pi19, Avr-Pikm, Avr-Pi11
LY4	6	Avr-Pia, Avr-Pikp, Avr-Pi3, Avr-Pi7, Avr-Pi20, Avr-Pita2
LY5	4	Avr-Piks, Avr-Pikh, Avr-Pita, Avr-Pi20
LY6	9	Avr-Pia, Avr-Piks, Avr-Pikh, Avr-Pizt, Avr-Pita, Avr-Pish, Avr-Pi5, Avr-Pikm, Avr-Pita2
LY7	7	Avr-Pii, Avr-Pik, Avr-Pikp, Avr-Pikh, Avr-Pi5, Avr-Pi7, Avr-Pikm
LY8	5	Avr-Pii, Avr-Piks, Avr-Pi3, Avr-Pi5, Avr-Pikm
LY9	18	Avr-Pia, Avr-Pii, Avr-Piks, Avr-Pik, Avr-Pikp, Avr-Pikh, Avr-Piz5, Avr-Pizt, Avr-Pita, Avr-Pib, Avr-Pit, Avr-Pi1, Avr-Pi3, Avr-Pi7, Avr-Pi19, Avr-Pikm, Avr-Pi20, Avr-Pita2
LY10	8	Avr-Pik, Avr-Pikp, Avr-Piz, Avr-Pizt, Avr-Pit, Avr-Pi1, Avr-Pi5, Avr-Pi20
LY11	12	Avr-Pii, Avr-Piks, Avr-Pik, Avr-Pikp, Avr-Pikh, Avr-Piz5, Avr-Pizt, Avr-Pit, Avr-Pi3, Avr-Pi7, Avr-Pikm, Avr-Pita2
LY12	2	Avr-Pi1, Avr-Pikm
LY13	8	Avr-Pik, Avr-Pikh, Avr-Piz, Avr-Piz5, Avr-Pib, Avr-Pit, Avr-Pi19, Avr-Pikm
LY14	18	Avr-Pia, Avr-Pii, Avr-Piks, Avr-Pik, Avr-Pikp, Avr-Pikh, Avr-Piz, Avr-Piz5, Avr-Pizt, Avr-Pita, Avr-Pib, Avr-Pit, Avr-Pi1, Avr-Pi7, Avr-Pi12, Avr-Pi19, Avr-Pikm, Avr-Pi20
LY15	20	Avr-Pii, Avr-Piks, Avr-Pik, Avr-Pikp, Avr-Pikh, Avr-Piz, Avr-Piz5, Avr-Pizt, Avr-Pita, Avr-Pib, Avr-Pit, Avr-Pi1, Avr-Pi3, Avr-Pi7, Avr-Pi9, Avr-Pi19, Avr-Pikm, Avr-Pi20, Avr-Pita2, Avr-Pi11
LY16	15	Avr-Pii, Avr-Piks, Avr-Pik, Avr-Pikp, Avr-Pikh, Avr-Piz5, Avr-Pizt, Avr-Pib, Avr-Pish, Avr-Pi1, Avr-Pi3, Avr-Pi19, Avr-Pikm, Avr-Pi20, Avr-Pi11
LY17	10	Avr-Piks, Avr-Pikp, Avr-Pikh, Avr-Pita, Avr-Pi1, Avr-Pi7, Avr-Pikm, Avr-Pi20, Avr-Pita2, Avr-Pi11
LY18	18	Avr-Pii, Avr-Pik, Avr-Pikp, Avr-Pikh, Avr-Piz, Avr-Piz5, Avr-Pizt, Avr-Pib, Avr-Pit, Avr-Pi1, Avr-Pi3, Avr-Pi5, Avr-Pi9, Avr-Pi12, Avr-Pi19, Avr-Pikm, Avr-Pi20, Avr-Pita2
LY19	9	Avr-Pii, Avr-Pik, Avr-Piz5, Avr-Pizt, Avr-Pib, Avr-Pit, Avr-Pish, Avr-Pi1, Avr-Pi7
LY20	6	Avr-Pii, Avr-Pikh, Avr-Piz, Avr-Pit, Avr-Pi7, Avr-Pi12
LY21	4	Avr-Pikh, Avr-Pi1, Avr-Pi7, Avr-Pikm
LY22	7	Avr-Pik, Avr-Pikh, Avr-Pib, Avr-Pit, Avr-Pi5, Avr-Pi7, Avr-Pi12
LY23	11	Avr-Pia, Avr-Piks, Avr-Pik, Avr-Pikp, Avr-Pikh, Avr-Piz, Avr-Pi1, Avr-Pi19, Avr-Pikm, Avr-Pi20, Avr-Pita2
LY24	13	Avr-Pia, Avr-Pii, Avr-Piks, Avr-Pik, Avr-Pikp, Avr-Piz5, Avr-Pib, Avr-Pit, Avr-Pish, Avr-Pi1, Avr-Pi7, Avr-Pi12, Avr-Pi11
LY25	11	Avr-Pia, Avr-Pii, Avr-Piks, Avr-Pik, Avr-Piz5, Avr-Pib, Avr-Pit, Avr-Pi3, Avr-Pikm, Avr-Pi20, Avr-Pi11
LY26	16	Avr-Pia, Avr-Pii, Avr-Piks, Avr-Pik, Avr-Pikp, Avr-Pikh, Avr-Piz, Avr-Pit, Avr-Pi3, Avr-Pi7, Avr-Pi9, Avr-Pi12, Avr-Pi19, Avr-Pikm, Avr-Pita2, Avr-Pi11
LY27	22	Avr-Pia, Avr-Pii, Avr-Piks, Avr-Pikp, Avr-Pikh, Avr-Piz, Avr-Piz5, Avr-Pizt, Avr-Pib, Avr-Pit, Avr-Pish, Avr-Pi1, Avr-Pi3, Avr-Pi5, Avr-Pi7, Avr-Pi9, Avr-Pi12, Avr-Pi19, Avr-Pikm, Avr-Pi20, Avr-Pita2, Avr-Pi11
LY28	6	Avr-Pizt, Avr-Pita, Avr-Pi7, Avr-Pi19, Avr-Pikm, Avr-Pi20
LY29	18	Avr-Pii, Avr-Pik, Avr-Pikp, Avr-Pikh, Avr-Piz, Avr-Piz5, Avr-Pita, Avr-Pit, Avr-Pish, Avr-Pi1, Avr-Pi3, Avr-Pi5, Avr-Pi7, Avr-Pi9, Avr-Pi19, Avr-Pikm, Avr-Pi20, Avr-Pita2
LY30	21	Avr-Pia, Avr-Pii, Avr-Piks, Avr-Pik, Avr-Pikp, Avr-Pikh, Avr-Piz, Avr-Piz5, Avr-Pizt, Avr-Pita, Avr-Pib, Avr-Pish, Avr-Pi1, Avr-Pi5, Avr-Pi7, Avr-Pi9, Avr-Pi12, Avr-Pi19, Avr-Pikm, Avr-Pi20, Avr-Pita2
LY31	17	Avr-Pii, Avr-Piks, Avr-Pik, Avr-Pikp, Avr-Pikh, Avr-Pizt, Avr-Pib, Avr-Pit, Avr-Pi3, Avr-Pi7, Avr-Pi9, Avr-Pi12, Avr-Pi19, Avr-Pikm, Avr-Pi20, Avr-Pita2, Avr-Pi11
LY32	10	Avr-Piks, Avr-Pikp, Avr-Pikh, Avr-Pizt, Avr-Pib, Avr-Pit, Avr-Pi1, Avr-Pi7, Avr-Pi20, Avr-Pi11
LY33	16	Avr-Pia, Avr-Pii, Avr-Piks, Avr-Pik, Avr-Pikp, Avr-Pikh, Avr-Piz, Avr-Pizt, Avr-Pita, Avr-Pit, Avr-Pish, Avr-Pi3, Avr-Pi5, Avr-Pi7, Avr-Pikm, Avr-Pi20
LY34	5	Avr-Piks, Avr-Pikp, Avr-Pikh, Avr-Pi7, Avr-Pikm
LY35	5	Avr-Pik, Avr-Pit, Avr-Pi9, Avr-Pi12, Avr-Pikm
LY36	19	Avr-Pia, Avr-Pii, Avr-Piks, Avr-Pikp, Avr-Pikh, Avr-Piz, Avr-Pizt, Avr-Pita, Avr-Pib, Avr-Pit, Avr-Pi3, Avr-Pi7, Avr-Pi9, Avr-Pi12, Avr-Pi19, Avr-Pikm, Avr-Pi20, Avr-Pita2, Avr-Pi11
LY37	19	Avr-Pia, Avr-Pii, Avr-Pik, Avr-Pikp, Avr-Pikh, Avr-Piz, Avr-Piz5, Avr-Pizt, Avr-Pita, Avr-Pib, Avr-Pit, Avr-Pi1, Avr-Pi3, Avr-Pi5, Avr-Pi9, Avr-Pi12, Avr-Pi19, Avr-Pikm, Avr-Pi20
LY38	11	Avr-Piks, Avr-Pik, Avr-Piz, Avr-Piz5, Avr-Pizt, Avr-Pib, Avr-Pit, Avr-Pish, Avr-Pi19, Avr-Pikm, Avr-Pi20
LY39	20	Avr-Pia, Avr-Pii, Avr-Piks, Avr-Pik, Avr-Pikp, Avr-Pikh, Avr-Piz, Avr-Piz5, Avr-Pizt, Avr-Pita, Avr-Pib, Avr-Pit, Avr-Pish, Avr-Pi1, Avr-Pi5, Avr-Pi9, Avr-Pi12, Avr-Pi19, Avr-Pikm, Avr-Pi20
LY40	10	Avr-Pia, Avr-Pik, Avr-Pikp, Avr-Pikh, Avr-Piz, Avr-Piz5, Avr-Pib, Avr-Pi1, Avr-Pi7, Avr-Pikm
LY41	18	Avr-Pia, Avr-Pii, Avr-Pik, Avr-Pikp, Avr-Pikh, Avr-Piz, Avr-Piz5, Avr-Pizt, Avr-Pib, Avr-Pit, Avr-Pish, Avr-Pi1, Avr-Pi3, Avr-Pi5, Avr-Pi7, Avr-Pi19, Avr-Pi20, Avr-Pi11
LY42	14	Avr-Pia, Avr-Piks, Avr-Pik, Avr-Pikp, Avr-Pikh, Avr-Piz5, Avr-Pizt, Avr-Pi1, Avr-Pi7, Avr-Pi12, Avr-Pi19, Avr-Pikm, Avr-Pi20, Avr-Pi11
LY43	8	Avr-Pia, Avr-Pik, Avr-Pikh, Avr-Pita, Avr-Pi7, Avr-Pi12, Avr-Pikm, Avr-Pi20
LY44	19	Avr-Pia, Avr-Pii, Avr-Piks, Avr-Pik, Avr-Pikp, Avr-Pikh, Avr-Piz, Avr-Piz5, Avr-Pizt, Avr-Pit, Avr-Pi3, Avr-Pi5, Avr-Pi7, Avr-Pi12, Avr-Pi19, Avr-Pikm, Avr-Pi20, Avr-Pita2, Avr-Pi11
LY45	7	Avr-Piks, Avr-Pikh, Avr-Pita, Avr-Pi1, Avr-Pi19, Avr-Pikm, Avr-Pi20
LY46	7	Avr-Pii, Avr-Piks, Avr-Pikh, Avr-Pit, Avr-Pish, Avr-Pi5, Avr-Pi11
LY47	9	Avr-Pia, Avr-Pikp, Avr-Pikh, Avr-Piz, Avr-Pizt, Avr-Pit, Avr-Pi1, Avr-Pikm, Avr-Pi20
LY48	8	Avr-Piks, Avr-Pik, Avr-Pikp, Avr-Pizt, Avr-Pish, Avr-Pi1, Avr-Pi7, Avr-Pikm
LY49	17	Avr-Pia, Avr-Pii, Avr-Piks, Avr-Pik, Avr-Pikp, Avr-Pikh, Avr-Piz, Avr-Pizt, Avr-Pit, Avr-Pish, Avr-Pi1, Avr-Pi3, Avr-Pi7, Avr-Pi19, Avr-Pikm, Avr-Pi20, Avr-Pi11
LY50	16	Avr-Piks, Avr-Pik, Avr-Pikp, Avr-Pikh, Avr-Piz, Avr-Piz5, Avr-Pizt, Avr-Pita, Avr-Pit, Avr-Pi5, Avr-Pi7, Avr-Pi9, Avr-Pi12, Avr-Pi19, Avr-Pikm, Avr-Pita2
LY51	5	Avr-Pia, Avr-Pikh, Avr-Pib, Avr-Pi1, Avr-Pikm
LY52	8	Avr-Pia, Avr-Pii, Avr-Pikp, Avr-Pit, Avr-Pi3, Avr-Pi7, Avr-Pi19, Avr-Pi20
LY53	8	Avr-Piks, Avr-Pik, Avr-Pikp, Avr-Pikh, Avr-Piz5, Avr-Pizt, Avr-Pita, Avr-Pi1
LY54	18	Avr-Pii, Avr-Piks, Avr-Pik, Avr-Pikp, Avr-Pikh, Avr-Piz5, Avr-Pita, Avr-Pit, Avr-Pi1, Avr-Pi3, Avr-Pi7, Avr-Pi9, Avr-Pi12, Avr-Pi19, Avr-Pikm, Avr-Pi20, Avr-Pita2, Avr-Pi11
LY55	12	Avr-Pia, Avr-Piks, Avr-Pikp, Avr-Pizt, Avr-Pita, Avr-Pib, Avr-Pit, Avr-Pish, Avr-Pi1, Avr-Pi3, Avr-Pi5, Avr-Pita2
LY56	10	Avr-Pia, Avr-Piz, Avr-Piz5, Avr-Pib, Avr-Pish, Avr-Pi1, Avr-Pi5, Avr-Pi12, Avr-Pi20, Avr-Pi11
LY57	10	Avr-Pia, Avr-Pii, Avr-Pik, Avr-Pikp, Avr-Piz, Avr-Pizt, Avr-Pi1, Avr-Pi3, Avr-Pi7, Avr-Pi20
LY58	10	Avr-Piks, Avr-Pikp, Avr-Piz5, Avr-Pizt, Avr-Pi1, Avr-Pi5, Avr-Pi7, Avr-Pikm, Avr-Pi20, Avr-Pi11
LY59	9	Avr-Pia, Avr-Pii, Avr-Piks, Avr-Pik, Avr-Pizt, Avr-Pit, Avr-Pi7, Avr-Pikm, Avr-Pi20
LY60	10	Avr-Pia, Avr-Pii, Avr-Piks, Avr-Pik, Avr-Pikh, Avr-Piz, Avr-Pizt, Avr-Pi5, Avr-Pi7, Avr-Pi20
LY61	16	Avr-Pia, Avr-Pii, Avr-Piks, Avr-Pikp, Avr-Pikh, Avr-Piz, Avr-Pizt, Avr-Pit, Avr-Pish, Avr-Pi1, Avr-Pi7, Avr-Pi12, Avr-Pi19, Avr-Pi20, Avr-Pita2, Avr-Pi11
LY62	9	Avr-Pia, Avr-Pii, Avr-Piks, Avr-Pikh, Avr-Piz, Avr-Pizt, Avr-Pi3, Avr-Pi7, Avr-Pi19
LY63	9	Avr-Piks, Avr-Pik, Avr-Pikp, Avr-Pikh, Avr-Piz, Avr-Pish, Avr-Pi1, Avr-Pi7, Avr-Pikm
LY64	13	Avr-Pia, Avr-Pii, Avr-Piks, Avr-Pizt, Avr-Pish, Avr-Pi1, Avr-Pi3, Avr-Pi7, Avr-Pi9, Avr-Pikm, Avr-Pi20, Avr-Pita2
LY65	7	Avr-Pia, Avr-Pii, Avr-Pik, Avr-Pikh, Avr-Pi7, Avr-Pikm, Avr-Pita2
LY66	18	Avr-Pii, Avr-Piks, Avr-Pik, Avr-Pikp, Avr-Pikh, Avr-Piz, Avr-Piz5, Avr-Pizt, Avr-Pita, Avr-Pib, Avr-Pi1, Avr-Pi7, Avr-Pi9, Avr-Pi12, Avr-Pikm, Avr-Pi20, Avr-Pita2, Avr-Pi11

## Sheet: Table S5
Table S5. Allelic variations in M. oryzae avirulence genes.
Isolate codes	Avr gene
	Avr-Pizt	Avr-Pi9	Avr-Pita2
TH1	–	No mutation	No mutation
TH2	–	–	–
TH3	No mutation	–	247 (A to G)
TH4	–	No mutation	No mutation
TH5	G101→A	–	–
TH6	–	No mutation	–
TH7	No mutation	No mutation	No mutation
TH8	No mutation	No mutation	No mutation
TH10	No mutation	No mutation	247 (A to G)
TH14	–	–	–
TH15	No mutation	–	–
TH16	No mutation	No mutation	No mutation
TH17	No mutation	No mutation	No mutation
TH19	–	No mutation	–
TH22	No mutation	No mutation	No mutation
TH23	No mutation	No mutation	No mutation
TH24	No mutation	No mutation	No mutation
TH25	–	No mutation	–
TH26	–	–	–
TH27	No mutation	No mutation	No mutation
TH40	–	–	–
TH41	No mutation	–	–
TH42	–	No mutation	–
TH44	–	No mutation	–
TH45	–	–	–
TH55	–	–	–
TH56	–	No mutation	–
TH57	–	–	–
TH59	No mutation	No mutation	–
TH61	–	No mutation	247 (A to G)
TH67	–	–	–
TH68	No mutation	No mutation	–
TH71	–	–	–
TH72	–	No mutation	–
TH73	–	–	247 (A to G)
TH76	–	–	–
TH78	–	No mutation	No mutation
TH79	–	No mutation	–
TH81	No mutation	–	No mutation
TH82	–	No mutation	No mutation
TH83	–	–	No mutation
TH84	–	No mutation	–
TH85	–	No mutation	No mutation
TH86	–	–	No mutation
TH87	No mutation	–	–
TH88	–	No mutation	No mutation
TH90	–	No mutation	–
TH91	No mutation	–	–
TH92	–	–	–
TH93	No mutation	–	–
-: Not sequenced. No mutation: No mutations were detected in the CDS of the avirulence gene.
